# Supplementary material for: Neofunctionalisation of the Sli gene leads to self-compatibility and facilitates precision breeding in potato
Source: Nat Commun. 2021 Jul 6;12:4141. doi: 10.1038/s41467-021-24267-6 (PMC8260583; doi:10.1038/s41467-021-24267-6)
Supplement: Supplementary file 3 — Supplementary Data 1 [file 41467_2021_24267_MOESM3_ESM.xlsx]

## Sheet: 17SC25
Genotype	# Self-pollinations	# self-berries	# bulk-pollinations	# bulk-berries	# Self-berries cleaned	# self-seeds	# seed per berry
25-01	8	5	0	0	3	660	220
25-02	12	7	5	3	7	563	80.4286
25-03	10	11	0	0	10	1296	129.6
25-04	17	12	0	0	4	553	138.25
25-05	2	2	0	0	2	214	107
25-06	20	13	0	0	13	1892	145.538
25-07	21	19	11	5	14	1388	99.1429
25-08	20	15	10	7	15	2686	179.067
25-09	19	9	0	0	9	1254	139.333
25-10	11	9	0	0	9	1387	154.111
25-11	12	11	4	0	6	1057	176.167
25-12	5	3	0	0	3	ND
25-13	21	12	11	3	9	1263	140.333
25-14	14	10	7	7	5	518	103.6
25-15	9	8	0	0	7	ND
25-16	12	13	16	4	13	1753	134.846
25-17	17	13	0	0	13	1955	150.385
25-18	15	11	5	6	7	720	102.857
25-19	16	9	12	2	9	1034	114.889
25-20	15	11	0	0	8	1751	218.875
25-21	12	11	0	0	9	1822	202.444
25-22	11	9	3	4	8	641	80.125
25-23	4	3	0	0	3	788	262.667
25-24	12	8	5	5	4	1318	329.5
25-25	17	9	0	0	8	1843	230.375
25-26	26	14	7	7	10	1795	179.5
25-27	18	13	7	0	12	ND
25-28	25	20	7	5	20	2042	102.1
25-29	4	13	4	4	5	663	132.6
25-30	19	11	0	0	11	2625	238.636
25-31	14	12	3	0	12	1355	112.917
25-32	17	8	10	7	4	335	83.75

## Sheet: 17SC11
genotype	SOT12-049301746	SOT12-53793483	SOT12-56559959	SOT12-57125022	SOT12-57412546	SOT12-57475688	SOT12-57602201	SOT12-57716039	SOT12-57817238	SOT12-57902259	SOT12-58127825	SOT12-58205669	SOT12-58470194	SOT12-58517350	SOT12-58601503	SOT12-58772425	SOT12-58820928	SOT12-58960670	SOT12-59068564	SOT12-59118012	SOT12-59230363	SOT12-59631591	SOT12-60102894	SOT12-60390660	SOT12-60708789	classification	# Self-pollinations	# self-berries	# bulk-pollinations	# bulk-berries	# Self-berries cleaned	# self-seeds	# seed per berry
11-0001	G:G	T:C	G:G	G:G	A:A	T:T	G:G	A:A	C:C	C:C	A:A	A:A	T:T	A:A	T:T	G:G	C:C	C:C	C:C	G:G	A:A	G:G	C:C	C:C	A:A	*	4	1	0	0	1	30	30
11-0002	G:G	T:C	G:G	G:G	A:A	T:T	G:G	A:A	C:C	C:C	A:A	A:A	T:T	A:A	T:T	G:G	C:C	C:C	C:C	G:G	A:A	G:G	C:C	C:C	A:A	SC	20	15	0	0	14	2044	146
11-0003	G:G	T:C	G:G	G:G	A:A	T:T	G:G	A:A	C:C	C:C	A:A	A:A	T:T	A:A	T:T	G:G	C:C	C:C	C:C	G:G	A:A	G:G	C:C	C:C	A:A	SC	14	11	11	0	11	1378	125.273
11-0004	G:G	T:C	G:G	G:G	A:A	T:T	G:G	A:A	C:C	C:C	A:A	A:A	T:T	A:A	T:T	G:G	C:C	C:C	C:C	G:G	A:A	G:G	C:C	C:C	A:A	SC	11	13	8	2	10	356	35.6
11-0005	G:C	T:T	G:A	G:A	A:G	T:A	G:T	A:T	C:T	C:T	A:T	A:G	T:C	A:G	T:C	G:A	C:G	C:T	C:G	G:C	A:T	G:A	C:T	C:T	A:G	SC	22	3	15	11
11-0006	G:G	T:C	G:G	G:G	A:A	T:T	G:G	A:A	C:C	C:C	A:A	A:A	T:T	A:A	T:T	G:G	C:C	C:C	C:C	G:G	A:A	G:G	C:C	C:C	A:A	SC	7	7	8	0	7	1442	206
11-0007	G:C	T:T	G:A	G:A	A:G	T:A	G:T	A:T	C:T	C:T	A:T	A:G	T:C	A:G	T:C	G:A	C:G	C:T	C:G	G:C	A:T	G:A	C:T	C:T	A:G	SI	16	0	11	10
11-0008	G:G	T:C	G:G	G:G	A:A	T:T	G:G	A:A	C:C	C:C	A:A	A:A	T:T	A:A	T:T	G:G	C:C	C:C	C:C	G:G	A:A	G:G	C:C	C:C	A:A	SC	17	15	2	0	15	3006	200.4
11-0009	G:C	T:C	G:G	G:G	A:A	T:T	G:G	A:A	C:C	C:C	A:A	A:A	T:T	A:A	T:T	G:G	C:C	C:C	C:C	G:G	A:A	G:G	C:C	C:C	A:A	SC	14	10	13	3	10	1994	199.4
11-0010	G:C	T:T	G:A	G:A	A:G	T:A	G:T	A:T	C:T	C:T	A:T	A:G	T:C	A:G	T:C	G:A	C:G	C:T	C:G	G:C	A:T	G:A	C:T	C:T	A:G	SI	15	0	12	5
11-0011	G:G	T:C	G:G	G:G	A:A	T:T	G:G	A:A	C:C	C:C	A:A	A:A	T:T	A:A	T:T	G:G	C:C	C:C	C:C	G:G	A:A	G:G	C:C	C:C	A:A	SC	13	3	7	0	3	763	254.333
11-0012	G:G	T:C	G:G	G:G	A:A	T:T	G:G	A:A	C:C	C:C	A:A	A:A	T:T	A:A	T:T	G:G	C:C	C:C	C:C	G:G	A:A	G:G	C:C	C:C	A:A	SC	24	16	7	0	16	3907	244.188
11-0013	G:C	T:T	G:A	G:A	A:G	T:A	G:T	A:T	C:T	C:T	A:T	A:G	T:C	A:G	T:C	G:A	C:G	C:T	C:G	G:C	A:T	G:A	C:T	C:T	A:G	SC	25	5	12	6	5	1	0.2
11-0014	G:C	T:T	G:A	G:A	A:G	T:A	G:T	A:T	C:T	C:T	A:T	A:G	T:T	A:A	T:T	G:G	C:C	C:C	C:C	G:G	A:A	G:G	C:C	C:C	A:A	SC	14	13	8	7	13	3896	299.692
11-0015	G:G	T:C	G:G	G:G	A:A	T:T	G:G	A:A	C:C	C:C	A:A	A:A	T:T	A:A	T:T	G:G	C:C	C:C	C:C	G:G	A:A	G:G	C:C	C:C	A:A	SC	25	16	13	10	17	1437	84.5294
11-0016	G:G	T:C	G:G	G:G	A:A	T:T	G:G	A:A	C:C	C:C	A:A	A:A	T:T	A:A	T:T	G:G	C:C	C:C	C:C	G:C	A:T	G:A	C:T	C:T	A:G	*	11	5	0	0	5	157	31.4
11-0017	G:C	T:T	G:A	G:A	A:G	T:A	G:T	A:T	C:T	C:T	A:T	A:G	T:C	A:G	T:C	G:A	C:G	C:T	C:G	G:C	A:T	G:A	C:T	C:T	A:G	SI	16	0	8	6
11-0018	G:G	T:C	G:G	G:G	A:A	T:T	G:G	A:A	C:C	C:C	A:A	A:A	T:T	A:A	T:T	G:G	C:C	C:C	C:C	G:G	A:A	G:G	C:C	C:C	A:A	SC	17	12	0	0	9		0
11-0019	G:C	T:T	G:A	G:A	A:G	T:A	G:T	A:T	C:T	C:T	A:T	A:G	T:C	A:G	T:C	G:A	C:G	C:T	C:G	G:C	A:T	G:A	C:T	C:T	A:G	SI	19	0	12	11
11-0020	G:C	T:T	G:A	G:A	A:G	T:A	G:T	A:T	C:T	C:T	A:T	A:G	T:C	A:G	T:C	G:G	C:C	C:C	C:C	G:G	A:A	G:G	C:C	C:C	A:A	SC	8	7	8	0	7	1167	166.714
11-0021	G:C	T:T	G:A	G:A	A:G	T:A	G:T	A:T	C:T	C:T	A:T	A:G	T:C	A:G	T:C	G:A	C:G	C:T	C:G	G:C	A:T	G:A	C:T	C:T	A:G	SI	15	0	13	13
11-0022	G:C	T:T	G:A	G:A	A:G	T:A	G:T	A:T	C:T	C:T	A:T	A:G	T:C	A:G	T:C	G:A	C:G	C:T	C:G	G:C	A:T	G:A	C:T	C:T	A:G	*	6	0	0	0
11-0023	G:G	T:C	G:G	G:G	A:A	T:T	G:G	A:A	C:C	C:C	A:A	A:A	T:T	A:A	T:T	G:G	C:C	C:C	C:C	G:G	A:A	G:G	C:C	C:T	A:G	SC	21	14	11	8	14	2662	190.143
11-0024	G:G	T:C	G:G	G:G	A:A	T:T	G:G	A:A	C:C	C:C	A:A	A:A	T:T	A:A	T:T	G:G	C:C	C:C	C:C	G:G	A:A	G:G	C:C	C:C	A:A	SC	17	17	0	0	16		0
11-0025	G:C	T:T	G:A	G:A	A:G	T:A	G:T	A:T	C:T	C:T	A:T	A:G	T:C	A:G	T:C	G:A	C:G	C:T	C:G	G:C	A:T	G:A	C:T	C:T	A:G	*	15	1	0	0
11-0026	G:G	T:T	G:A	G:A	A:G	T:A	G:T	A:T	C:T	C:T	A:T	A:G	T:C	A:G	T:C	G:A	C:G	C:T	C:G	G:C	A:T	G:A	C:T	C:T	A:G	SI	17	0	7	5
11-0027	G:C	T:T	G:A	G:A	A:G	T:A	G:T	A:T	C:T	C:T	A:T	A:G	T:C	A:G	T:C	G:A	C:G	C:T	C:G	G:C	A:T	G:A	C:T	C:T	A:G	SI	16	0	13	12
11-0028	G:G	T:C	G:G	G:G	A:A	T:T	G:G	A:A	C:C	C:C	A:A	A:A	T:T	A:A	T:T	G:G	C:C	C:C	C:C	G:G	A:A	G:G	C:C	C:C	A:A	SC	19	12	6	0	12	5331	444.25
11-0029	G:G	T:C	G:A	G:A	A:G	T:A	G:T	A:T	C:T	C:T	A:T	A:G	T:C	A:G	T:C	G:A	C:G	C:T	C:G	G:C	A:T	G:A	C:T	C:T	A:G	SI	13	0	12	10
11-0030	G:G	T:C	G:G	G:G	A:A	T:T	G:G	A:A	C:C	C:C		A:A	T:T	A:A	T:T	G:G	C:C	C:C	C:C	G:G	A:A	G:G	C:C	C:C	A:G	SC	18	6	12	3	2	584	292
11-0031	G:C	T:T	G:A	G:A	A:G	T:A	G:T	A:T	C:T	C:T	A:T	A:G	T:C	A:G	T:C	G:A	C:G	C:T	C:G	G:C	A:T	G:A	C:T	C:T	A:G	SI	18	0	11	11
11-0032	G:G	T:T	G:A	G:A	A:G	T:A	G:T	A:T	C:T	C:T	A:T	A:G	T:C	A:G	T:C	G:A	C:G	C:T	C:G	G:C	A:T	G:A	C:T	C:T	A:G	*	7	0	0	0
11-1001	G:C	T:T	G:A	?	A:G	T:A	G:T	A:T	C:T	C:T	A:T	A:G	T:C	A:G	T:C	G:A	C:G	C:T	C:G	G:C	A:T	G:A	C:T	C:T	A:G	*	0	0	0	0
11-1002	G:C	T:T	G:A	G:A	A:G	T:A	G:T	A:T	C:T	C:T	A:T	A:G	T:C	A:G	T:C	G:A	C:G	C:T	C:G	G:C	A:T	G:A	C:T	C:T	A:G	SI	18	0	6	6
11-1003	G:C	T:T	G:A	G:A	A:G	T:A	G:T	A:T	C:T	C:T	A:T	A:G	T:C	A:G	T:C	G:A	C:G	C:T	C:G	G:C	A:T	G:A	C:T	C:T	A:G	SI	6	0	3	0				Classified based on pollen tube growth
11-1004	G:G	T:C	G:G	G:G	A:A	T:T	G:G	A:A	C:C	C:C	A:A	A:A	T:T	A:A	T:T	G:G	C:C	C:C	C:C	G:G	A:A	G:G	C:C	C:C	A:A	*	0	0	0	0
11-1005	G:G	T:C	G:G	G:G	A:A	T:T	G:G	A:A	C:C	C:C	A:A	A:A	T:T	A:A	T:T	G:G	C:C	C:C	C:C	G:G	A:A	G:G	C:C	C:C	A:A	SC	7	3	2	1	5	1558	311.6
11-1006	G:C	T:T	G:A	G:A	A:G	T:A	G:T	A:T	C:T	C:T	A:T	A:G	T:C	A:G	T:C	G:A	C:G	C:T	C:G	G:C	A:T	G:A	C:T	C:T	A:G	*	4	0	0	0
11-1007	G:G	T:C	G:G	G:G	A:A	T:T	G:G	?	C:C	C:C	A:A	A:A	T:T	A:A	T:T	G:G	C:C	C:C	C:C	G:G	A:T	G:A	C:T	C:T	A:G	SC	8	6	19	4	5	1308	261.6
11-1008	G:C	T:T	G:A	G:A	A:G	T:A	G:T	A:T	C:T	C:T	A:T	A:G	T:C	A:G	T:C	G:A	C:G	C:T	C:C	G:G	A:A	G:G	C:C	C:C	A:A	*	4	0	4	3
11-1009	G:G	T:C	G:G	G:G	A:A	T:T	G:G	A:A	C:C	C:C	A:A	A:A	T:T	A:A	T:T	G:G	C:C	C:C	C:C	G:G	A:A	G:G	C:C	C:C	A:A	SC	9	9	7	7	6	1351	225.167
11-1010	G:C	T:T	G:A	G:A	A:G	T:A	G:T	A:T	C:T	C:T	A:T	A:G	T:C	A:G	T:C	G:A	C:G	C:T	C:G	G:C	A:T	G:A	C:T	C:T	A:G	SI	20	0	15	9
11-1011	G:G	T:C	G:G	G:G	A:A	T:T	G:G	A:A	C:C	C:C	A:A	A:A	T:T	A:A	T:T	G:G	C:C	C:C	C:C	G:G	A:A	G:G	C:C	C:C	A:A	*	0	0	0	0
11-1012	G:G	T:T	G:A	G:A	A:G	T:A	G:T	A:T	C:T	C:T	A:T	A:G	T:C	A:G	T:C	G:A	C:G	C:T	C:G	G:C	A:T	G:A	C:T	C:T	A:G	*	0	0	0	0
11-1013	G:C	T:T	G:A	G:A	A:G	T:A	G:T	A:T	C:T	C:T	A:T	A:G	T:C	A:G	T:C	G:A	C:G	C:T	C:G	G:C	A:T	G:A	C:T	C:T	A:G	*	3	0	1	1
11-1014	G:C	T:T	G:A	G:A	A:G	T:A	G:T	A:T	C:T	C:T	A:T	A:G	T:C	A:G	T:C	G:A	C:G	C:T	C:G	G:C	A:T	G:A	C:T	C:T	A:G	SI	18	0	11	6
11-1015	G:C	T:T	G:A	G:A	A:G	T:A	G:T	A:T	C:T	C:T	A:T	A:G	T:C	A:G	T:C	G:A	C:G	C:T	C:G	G:C	A:T	G:A	C:T	C:T	A:G	SI	18	0	8	7
11-1016	G:C	T:T	G:A	G:A	A:G	T:A	G:T	A:T	C:T	C:T	A:T	A:G	T:C	A:G	T:C	G:A	C:G	C:T	C:G	G:C	A:T	G:A	C:T	C:T	A:G	*	4	1	7	3	1	122	122
11-1017	G:G	T:T	G:A	G:A	A:G	T:A	G:T	A:T	C:T	C:T	A:T	A:G	T:C	A:G	T:C	G:A	C:G	C:T	C:G	G:C	A:T	G:A	C:T	C:T	A:G	*	0	0	0	0
11-1018	G:G	T:C	G:G	G:G	A:A	T:T	G:G	A:A	C:C	C:C	A:A	A:A	T:T	A:A	T:T	G:G	C:C	C:C	C:C	G:G	A:A	G:G	C:C	C:C	A:A	*	2	1	3	3	0	0
11-1019	G:C	T:C	G:G	G:G	A:A	T:T	G:G	A:A	C:C	C:C	A:A	A:A	T:T	A:A	T:T	G:G	C:C	C:C	C:C	G:G	A:A	G:G	C:C	C:C	A:A	SC	14	7	12	12	6	1891	315.167
11-1020	G:C	T:T	G:A	G:A	A:G	T:A	G:T	A:T	C:T	C:T	A:T	A:G	T:C	A:G	T:C	G:A	C:G	C:T	C:G	G:C	A:T	G:A	C:T	C:T	A:G	SI	20	0	5	5
11-1021	G:C	T:T	G:A	G:A	A:G	T:A	G:T	A:T	C:T	C:T	A:T	A:G	T:C	A:G	T:C	G:A	C:G	C:T	C:G	G:C	A:T	G:A	C:T	C:T	A:G	SI	17	0	7	6
11-1022	G:C	T:T	G:G	G:G	A:A	T:T	G:G	A:A	C:C	C:C	A:A	A:A	T:T	A:A	T:T	G:G	C:C	C:C	C:C	G:G	A:A	G:G	C:C	C:C	A:A	SC	7	7	14	6	5	949	189.8
11-1023	G:G	T:C	G:G	G:G	A:A	T:T	G:G	A:A	C:C	C:C	A:A	A:A	T:T	A:A	T:T	G:G	C:C	C:C	C:C	G:G	A:A	G:G	C:C	C:C	A:A	SC	10	7	10	8	5	2191	438.2
11-1024	G:G	T:C	G:G	G:G	A:A	T:T	G:G	A:A	C:C	C:C	A:A	A:A	T:T	A:A	T:T	G:G	C:C	C:C	C:C	G:G	A:A	G:G	C:C	C:C	A:A	SC	6	4	7	4	4	547	136.75
11-1025	G:G	T:C	G:G	G:G	A:A	T:T	G:G	A:A	C:C	C:C	A:A	A:A	T:T	A:A	T:T	G:G	C:C	C:C	C:C	G:G	A:A	G:G	C:C	C:C	A:A	SC	7	6	8	8	2	360	180
11-1026	G:C	T:T	G:A	G:A	A:G	T:A	G:T	A:T	C:T	C:T	A:T	A:G	T:C	A:G	T:C	G:A	C:G	C:T	C:G	G:C	A:T	G:A	C:T	C:T	A:G	*	0	0	0	0
11-1027	G:C	T:T	G:A	G:A	A:G	T:A	G:T	A:T	C:T	C:T	A:T	A:G	T:C	A:G	T:C	G:A	C:G	C:T	C:G	G:C	A:T	G:A	C:T	C:T	A:G	SI	20	0	13	6
11-1028	G:C	T:T	G:A	G:A	A:G	T:A	G:T	A:T	C:T	C:T	A:T	A:G	T:C	A:G	T:C	G:A	C:G	C:T	C:G	G:C	A:T	G:A	C:T	C:T	A:A	SI	18	0	12	6
11-1029	G:G	T:T	G:A	G:A	A:G	T:A	G:T	A:T	C:T	C:T	A:T	A:G	T:C	A:G	T:C	G:A	C:G	C:T	C:G	G:C	A:T	G:A	C:T	C:T	A:G	SI	16	0	8	5
11-1030	G:C	T:T	G:A	G:A	A:G	T:A	G:T	A:T	C:T	C:T	A:T	A:G	T:C	A:G	T:C	G:A	C:G	C:T	C:G	G:C	A:T	G:A	C:T	C:T	A:G	SI	3	0	0	0				Classified based on pollen tube growth
11-1031	G:C	T:T	G:A	G:A	A:G	T:A	G:T	A:T	C:T	C:T	A:T	A:G	T:C	A:G	T:C	G:A	C:G	C:T	C:G	G:C	A:T	G:A	C:T	C:T	A:G	SI	24	1	15	7
11-1032	G:G	T:C	G:A	G:A	A:G	T:A	G:T	A:T	C:T	C:T	A:T	A:G	T:C	A:G	T:C	G:A	C:G	C:T	C:G	G:C	A:T	G:A	C:T	C:T	A:G	*	4	0	2	0
11-1033	G:C	T:C	G:A	G:A	A:G	T:A	G:T	A:T	C:T	C:T	A:T	A:G	T:C	A:G	T:C	G:A	C:G	C:T	C:G	G:C	A:T	G:A	C:T	C:T	A:G	*	0	0	0	0
11-1034	G:C	T:T	G:A	G:A	A:G	T:A	G:T	A:T	C:T	C:T	A:T	A:G	T:C	A:G	T:C	G:A	C:G	C:T	C:G	G:C	A:T	G:A	C:C	C:C	A:A	SI	21	1	14	12	1	25	25
11-1035	G:G	T:C	G:G	G:G	A:A	T:T	G:G	A:A	C:C	C:C	A:A	A:A	T:T	A:A	T:T	G:G	C:C	C:C	C:C	G:G	A:A	G:G	C:C	C:C	A:A	*	6	4	7	7	3	101	33.6667
11-1036	G:G	T:T	G:A	G:A	A:G	T:A	G:T	A:T	C:T	C:T	A:T	A:G	T:C	A:G	T:C	G:A	C:G	C:T	C:G	G:C	A:T	G:A	C:T	C:T	A:G	*	7	5	6	6	5	2	0.4
11-1037	G:C	T:T	G:A	G:A	A:G	T:A	G:T	A:T	C:T	C:T	A:T	A:G	T:C	A:G	T:C	G:A	C:G	C:T	C:G	G:C	A:T	G:A	C:T	C:T	A:G	SI	16	0	17	6
11-1038	G:G	T:C	G:G	G:G	A:A	?	G:G	A:A	C:C	C:C	A:A	A:A	T:T	A:A	T:T	G:G	C:C	C:C	C:C	G:G	A:A	G:G	C:C	C:C	A:A	*	0	0	2	0
11-1039	G:G	T:C	G:A	G:A	A:G	T:A	G:T	A:T	C:T	C:T	A:T	A:G	T:C	A:G	T:C	G:A	C:G	C:T	C:G	G:C	A:T	G:A	C:T	C:T	A:G	*	0	0	0	0
11-1040	G:C	T:T	G:A	G:A	A:G	T:A	G:T	A:T	C:T	C:T	A:T	A:G	T:C	A:G	T:C	G:A	C:G	C:T	C:G	G:C	A:T	G:A	C:T	C:T	A:G	SC	22	2	9	5	1	61	61
11-1041	G:C	T:T	G:A	G:A	A:G	T:A	G:T	A:T	C:T	C:T	A:T	A:G	T:C	A:G	T:C	G:A	C:G	C:T	C:G	G:C	A:T	G:A	C:T	C:T	A:G	SI	19	0	6	5
11-1042	G:G	T:T	G:A	G:A	A:G	T:A	G:T	A:T	C:T	C:T	A:T	A:G	T:C	A:G	T:C	G:A	C:G	C:T	C:G	G:C	A:T	G:A	C:T	C:T	A:G	SI	3	0	2	0				Classified based on pollen tube growth
11-1043	G:C	T:T	G:A	G:A	A:G	T:A	G:T	A:T	C:T	C:T	A:T	A:G	T:C	A:G	T:C	G:A	C:G	C:T	C:G	G:C	A:T	G:A	C:T	C:T	A:G	SI	19	0	10	5
11-1044	G:G	T:C	G:A	G:A	A:G	T:A	G:T	A:T	C:T	C:T	A:T	A:G	T:C	A:G	T:C	G:A	C:G	C:T	C:G	G:C	A:T	G:A	C:T	C:T	A:G	SI	20	0	15	12
11-1045	G:C	T:T	G:A	G:A	A:G	T:A	G:T	A:T	C:T	C:T	A:T	A:G	T:C	A:G	T:C	G:A	C:G	C:T	C:G	G:C	A:T	G:A	C:T	C:T	A:G	*	0	0	0	0
11-1047	G:G	T:C	G:G	G:G	A:A	T:T	G:G	A:A	C:C	C:C	A:A	A:A	T:T	A:A	T:T	G:G	C:C	C:C	C:C	G:G	A:A	G:G	C:C	C:C	A:A	SC	15	12	10	10	8	808	101
11-1048	G:G	T:C	G:G	G:G	A:A	T:T	G:G	A:A	C:C	C:C	A:A	A:A	T:T	A:A	T:T	G:G	C:C	C:C	C:C	G:G	A:A	G:G	C:C	C:C	A:A	SC	2	1	1	1	1	247	247
11-1049	G:C	T:T	G:A	G:A	A:G	T:A	G:T	A:T	C:T	C:T	A:T	A:G	T:C	A:G	T:C	G:A	C:G	C:T	C:G	G:C	A:T	G:A	C:T	C:T	A:G	SI	18	0	10	6
11-1050	G:G	T:C	G:G	G:G	A:A	T:T	G:G	A:A	C:C	C:C	A:A	A:A	T:T	A:A	T:T	G:G	C:C	C:C	C:C	G:G	A:A	G:G	C:C	C:C	A:A	SC	7	7	8	5	5	717	143.4
11-1051	G:C	T:T	G:A	G:A	A:G	T:A	G:T	A:T	C:T	C:T	A:T	A:G	T:C	A:G	T:C	G:A	C:G	C:T	C:G	G:C	A:T	G:A	C:T	C:T	A:G	SI	20	0	12	5
11-1052	G:C	T:T	G:A	G:A	A:G	T:A	G:T	A:T	C:T	C:T	A:T	A:G	T:C	A:G	T:C	G:A	C:G	C:T	C:G	G:C	A:T	G:A	C:C	C:C	A:A	*	4	0	0	0
11-1053	G:G	T:C	G:G	G:G	A:G	T:A	G:T	A:T	C:T	C:T	A:T	A:G	T:C	A:G	T:C	G:A	?	C:T	C:G	G:C	A:T	G:A	C:T	C:T	A:G	*	2	0	5	0
11-1054	G:C	T:T	G:A	G:A	A:G	T:A	G:T	A:T	C:T	C:T	A:T	A:G	T:C	A:G	T:C	G:A	C:G	C:T	C:G	G:C	A:T	G:A	C:T	C:T	A:G	SI	4	0	3	3				Classified based on pollen tube growth
11-1055	G:C	T:T	G:A	G:A	A:G	T:A	G:T	A:T	C:T	C:T	A:T	A:G	T:C	A:G	T:C	G:A	C:G	C:T	C:G	G:C	A:T	G:A	C:T	C:T	A:G	*	2	2	0	3	0	0
11-1056	G:G	T:C	G:G	G:G	A:A	T:T	G:G	A:A	C:C	C:C	A:A	A:A	T:T	A:A	T:T	G:G	C:C	C:C	C:C	G:G	A:A	G:G	C:C	C:C	A:A	*	0	0	0	0
11-1057	G:G	T:C	G:G	G:G	A:A	T:T	G:G	A:A	C:C	C:C	A:A	A:A	T:T	A:A	T:T	G:G	C:C	C:C	C:C	G:G	A:A	G:G	C:C	C:C	A:A	SC	12	5	10	6	3	353	117.667
11-1058	G:C	T:C	G:G	G:G	A:A	T:T	G:G	A:A	C:C	C:C	A:A	A:A	T:T	A:A	T:T	G:G	C:C	C:C	C:C	G:G	A:A	G:G	C:C	C:C	A:A	SC	10	9	11	11	7	1502	214.571
11-1059	G:C	T:T	G:A	G:A	A:G	T:A	G:T	A:T	C:T	C:T	A:T	A:G	T:C	A:G	T:C	G:A	C:G	C:T	C:G	G:C	A:T	G:A	C:T	C:T	A:G	*	4	0	0	0
11-1060	G:C	T:T	G:A	G:A	A:G	T:A	G:T	A:T	C:T	C:T	A:T	A:G	T:C	A:G	T:C	G:A	C:G	C:T	C:G	G:C	A:T	G:A	C:T	C:T	A:G	SC	12	2	7	5	2	767	383.5
11-1061	G:G	T:C	G:G	G:G	A:A	T:T	G:G	A:A	C:C	C:C	A:A	A:A	T:T	A:A	T:T	G:G	C:C	C:C	C:C	G:G	A:A	G:G	C:C	C:C	A:A	SC	8	2	6	2	5	2306	461.2
11-1062	G:G	T:C	G:G	G:G	?	T:A	G:G	A:A	C:C	C:C	A:A	A:A	T:T	A:A	T:T	G:G	C:C	C:C	C:C	G:G	A:A	G:G	C:C	C:C	?	*	0	0	0	0
11-1063	G:G	T:C	G:A	G:A	A:G	T:A	G:T	A:T	C:T	C:T	A:T	A:G	T:C	A:G	T:C	G:A	C:G	C:T	C:G	G:C	A:T	G:A	C:T	C:T	A:G	SI	15	0	15	5
11-1064	G:C	T:T	G:A	G:A	A:G	T:A	G:T	A:T	C:T	C:T	A:T	A:G	T:C	A:G	T:C	G:A	C:G	C:T	C:G	G:C	A:T	G:A	C:T	C:T	A:G	SI	15	0	6	5
11-1065	G:G	T:C	G:G	G:G	A:A	T:T	G:G	A:A	C:C	C:C	A:A	A:A	T:T	A:A	T:T	G:G	C:C	C:C	C:C	G:G	A:A	G:G	C:C	C:C	A:A	SC	9	5	6	5	5	546	109.2
11-1066	G:G	T:T	G:A	G:A	A:G	T:A	G:T	A:T	C:T	C:T	A:T	A:G	T:C	A:G	T:C	G:A	C:G	C:T	C:G	G:C	A:T	G:A	C:T	C:T	A:G	*	0	0	0	0
11-1067	G:G	T:C	G:A	G:A	A:G	T:A	G:T	A:T	C:T	C:T	A:T	A:G	T:C	A:G	T:C	G:A	C:G	C:T	C:G	G:C	A:T	G:A	C:T	C:T	A:G	SI	15	0	9	5
11-1068	G:G	T:C	G:G	G:G	A:A	T:T	G:G	A:A	C:C	C:C	A:A	A:A	T:T	A:A	T:T	G:G	C:C	C:C	C:C	G:G	A:A	G:G	C:C	C:C	A:A	SC	7	4	10	6	4	479	119.75
11-1069	G:C	T:T	G:A	G:A	A:G	T:A	G:T	A:T	C:T	C:T	A:T	A:G	T:C	A:G	T:C	G:A	C:G	C:T	C:G	G:C	A:T	G:A	C:T	C:T	A:G	SI	16	0	8	8
11-1070	G:C	T:T	G:A	G:A	A:G	T:A	G:T	A:T	C:T	C:T	A:T	A:G	T:C	A:G	T:C	G:A	C:G	C:T	C:G	G:C	A:T	G:A	C:T	C:T	A:G	*	17	4	4	4	5	45	9
11-1071	G:G	T:C	G:A	G:A	A:G	T:A	G:T	A:T	C:T	C:T	A:T	A:G	T:C	A:G	T:C	G:A	C:G	C:T	C:G	G:C	A:T	G:A	C:T	C:T	A:G	*	0	0	0	0
11-1072	G:C	T:T	G:A	G:A	A:G	T:A	G:T	A:T	C:T	C:T	A:T	A:G	T:C	A:G	T:C	G:A	C:G	C:T	C:G	G:C	A:T	G:A	C:T	C:T	A:G	SI	5	0	4	4				Classified based on pollen tube growth
11-1073	G:C	T:T	G:A	G:A	A:G	T:A	G:T	A:T	C:T	C:T	A:T	A:G	T:C	A:G	T:C	G:A	C:G	C:T	C:G	G:C	A:T	G:A	C:T	C:T	A:G	SI	13	0	8	7
11-1074	G:C	T:T	G:A	G:A	A:G	T:A	G:T	A:T	C:T	C:T	A:T	A:G	T:C	A:G	T:C	G:A	C:G	C:T	C:G	G:C	A:T	G:A	C:T	C:T	A:G	SI	13	0	12	6
11-1075	G:G	T:T	G:A	G:A	A:G	T:A	G:T	A:T	C:T	C:T	A:T	A:G	T:C	A:G	T:C	G:A	C:G	C:T	C:G	G:C	A:T	G:A	C:T	C:T	A:G	*	4	0	0	0
11-1076	G:G	T:T	G:A	G:A	A:G	T:A	G:T	A:T	C:T	C:T	A:T	A:G	T:C	A:G	T:C	G:A	C:G	C:T	C:G	G:C	A:T	G:A	C:T	C:T	A:G	SI	16	0	9	7
11-1077	G:G	T:C	G:G	G:G	A:A	T:T	G:G	A:A	C:C	C:C	A:A	A:A	T:T	A:A	T:T	G:G	C:C	C:C	C:C	G:G	A:A	G:G	C:C	C:C	A:A	*	8	8	6	6	7	219	31.2857
11-1078	G:G	T:C	G:G	G:G	A:A	T:T	G:G	A:A	C:C	C:C	A:A	A:G	T:C	A:G	T:C	G:A	C:G	C:T	C:G	G:C	A:T	G:A	C:T	C:T	A:G	*	8	0	5	5
11-1079	G:G	T:C	G:G	G:G	A:A	T:T	G:G	A:A	C:C	C:C	A:A	A:A	T:T	A:A	T:T	G:G	C:C	C:C	C:C	G:G	A:A	G:G	C:C	C:C	A:A	*	22	5	17	4	1	14	14
11-1080	G:G	T:C	G:G	G:G	A:A	T:T	G:G	A:A	C:C	C:C	A:A	A:A	T:T	A:A	T:T	G:G	C:C	C:C	C:C	G:G	A:A	G:G	C:C	C:C	A:A	*	3	0	3	0
11-1081	G:C	T:T	G:A	G:G	A:A	T:T	G:G	A:A	C:C	C:C	A:A	A:A	T:T	A:A	T:T	G:G	C:C	C:C	C:C	G:G	A:A	G:G	C:C	C:C	A:A	SC	13	6	12	7	6	619	103.167
11-1082	G:C	T:T	G:A	G:A	A:G	T:A	G:T	A:T	C:T	C:T	A:T	A:G	T:C	A:G	T:C	G:A	C:G	C:T	C:G	G:C	A:T	G:A	C:T	C:T	A:G	SI	10	0	9	3
11-1083	G:C	T:T	G:A	G:A	A:G	T:A	G:T	A:T	C:T	C:T	A:T	A:G	T:C	A:G	T:C	G:A	C:G	C:T	C:G	G:C	A:T	G:A	C:T	C:T	A:G	SI	15	0	10	6
11-1084	G:C	T:T	G:G	G:G	A:A	T:T	G:G	A:A	C:C	C:C	A:A	A:A	T:T	A:A	T:T	G:G	C:C	C:C	C:C	G:G	A:A	G:G	C:C	C:C	A:A	*	5	0	5	5
11-1085	G:G	T:C	G:G	G:G	A:A	T:T	G:G	A:A	C:C	C:C	A:A	A:A	T:T	A:A	T:T	G:G	C:C	C:C	C:C	G:G	A:A	G:G	C:C	C:C	A:A	*	3	0	4	4
11-1086	G:C	T:T	G:A	G:A	A:G	T:A	G:T	A:T	C:T	C:T	A:T	A:G	T:C	A:G	T:C	G:A	C:G	C:T	C:G	G:C	A:T	G:A	C:T	C:T	A:G	SI	9	0	6	4				Classified based on pollen tube growth
11-1087	G:C	T:T	G:A	G:A	A:G	T:A	G:T	A:T	C:T	C:T	A:T	A:G	T:C	A:G	T:C	G:A	C:G	C:T	C:G	G:C	A:T	G:A	C:T	C:T	A:G	*	8	0	4	4
11-1088	G:G	T:C	G:G	G:G	A:A	T:T	G:G	A:A	C:C	C:C	A:A	A:A	T:T	A:A	T:T	G:G	C:C	C:C	C:C	G:G	A:A	G:G	C:C	C:C	A:A	SC	5	5	12	9	5	515	103
11-1089	G:G	T:C	G:G	G:G	A:A	T:T	G:G	A:A	C:C	C:C	A:A	A:A	T:T	A:A	T:T	G:G	C:C	C:C	C:C	G:G	A:A	G:G	C:C	C:C	A:A	SC	6	5	3	3	5	1010	202
11-1090	G:C	T:T	G:A	G:A	A:G	T:A	G:T	A:T	C:T	C:T	A:T	A:G	T:C	A:G	T:C	G:A	C:G	C:T	C:G	G:C	A:T	G:A	C:T	C:T	A:G	SI	17	0	3	3
11-1091	G:G	T:C	G:A	G:A	A:G	T:A	G:T	A:T	C:T	C:T	A:T	A:G	T:C	A:G	T:C	G:A	C:G	C:T	C:G	G:C	A:T	G:A	C:T	C:T	A:G	SI	2	0	2	2				Classified based on pollen tube growth
11-1092	G:G	T:C	G:G	G:G	A:A	T:T	G:G	A:A	C:C	C:C	A:A	A:A	T:T	A:A	T:T	G:G	C:C	C:C	C:C	G:G	A:A	G:G	C:C	C:C	A:A	SC	9	9	5	5	5	1221	244.2
11-1093	G:G	T:C	G:G	G:G	A:A	T:T	G:G	A:A	C:C	C:C	A:A	A:A	T:T	A:A	T:T	G:G	C:C	C:C	C:C	G:G	A:A	G:G	C:C	C:C	A:A	SC	6	3	4	3	3	1442	480.667
11-1094	G:C	T:C	G:G	G:G	A:A	T:T	G:G	A:A	C:C	C:C	A:A	A:A	T:T	A:A	T:T	G:G	C:C	C:C	C:C	G:G	A:A	G:G	C:C	C:C	A:A	SC	5	5	7	7	5	838	167.6
11-1095	G:G	T:T	G:A	G:A	A:G	T:A	G:T	A:T	C:T	C:T	A:T	A:G	T:C	A:G	T:C	G:A	C:G	C:T	C:G	G:C	A:T	G:A	C:T	C:T	A:G	SI	14	0	4	2
11-1096	G:C	T:T	G:A	G:A	A:G	T:A	G:T	A:T	C:T	C:T	A:T	A:G	T:C	A:G	T:C	G:A	C:G	C:T	C:G	G:C	A:T	G:A	C:C	C:C	A:A	SI	19	0	7	5
11-1097	G:G	T:C	G:G	G:G	A:A	T:A	G:T	A:T	C:T	C:T	A:T	A:G	T:C	A:G	T:C	G:A	C:G	C:T	C:G	G:C	A:T	G:A	C:T	C:T	A:G	SI	4	0	2	2				Classified based on pollen tube growth
11-1098	G:G	T:C	G:G	G:G	A:A	T:T	G:G	A:A	C:C	C:C	A:A	A:A	T:T	A:A	T:T	G:G	C:C	C:C	C:C	G:G	A:A	G:G	C:C	C:C	A:A	*	0	0	0	0
11-1099	G:G	T:T	G:A	G:A	A:G	T:A	G:T	A:T	C:T	C:T	A:T	A:G	T:C	A:G	T:C	G:A	C:G	C:T	C:G	G:C	A:T	G:A	C:T	C:T	A:G	*	19	9	7	7	9	7	0.777778
11-1100	G:C	T:T	G:G	G:G	A:A	T:T	G:G	A:A	C:C	C:C	A:A	A:A	T:T	A:A	T:T	G:G	C:C	C:C		G:G	A:A	G:G	C:C	C:C	A:A	SC	4	3	4	4	3	822	274
11-1101	G:C	T:T	G:A	G:A	A:G	T:A	G:T	A:T	C:T	C:T	A:T	A:G	T:C	A:G	T:C	G:A	C:G	C:T	C:G	G:C	A:T	G:A	C:T	C:T	A:G	*	2	0	2	2
11-1102	G:G	T:C	G:G	G:G	A:G	T:A	G:T	A:T	C:T	C:T	A:T	A:G	T:C	A:G	T:C	G:A	C:G	C:T	C:G	G:C	A:T	G:A	C:T	C:T	A:G	*	15	6	9	7	6	3	0.5
11-1103	G:G	T:C	G:A	G:A	G:G	T:A	G:T	T:T	?	C:T	A:T	A:G	?	A:G	?	G:A	C:G	C:T	?	G:C	A:T	G:A	C:T	?	A:G	SI	3	0	0	0				Classified based on pollen tube growth
11-1104	G:C	T:T	G:A	G:A	A:G	T:A	G:T	A:T	C:T	C:T	A:T	A:G	T:C	A:G	T:C	G:A	C:G	C:T	C:G	G:C	A:T	G:A	C:T	C:T	A:G	SI	16	0	9	7
11-1105	G:C	T:T	G:A	G:A	A:G	T:A	G:T	A:T	C:T	C:T	A:T	A:G	T:C	A:G	T:C	G:A	C:G	C:T	C:G	G:C	A:T	G:A	C:T	C:T	A:G	*	9	0	4	3
11-1106	G:C	T:C	G:G	G:G	A:A	T:T	G:G	A:A	C:C	C:C	A:A	A:A	T:T	A:A	T:T	G:G	C:C	C:C	C:C	G:G	A:A	G:G	C:C	C:C	A:A	SC	16	16	15	15	5	1236	247.2
11-1107	G:G	T:T	G:A	G:A	A:G	T:A	G:T	A:T	C:T	C:T	A:T	A:G	T:C	A:G	T:C	G:A	C:G	C:T	C:G	G:C	A:T	G:A	C:T	C:T	A:G	*	1	0	0	0
11-1108	G:C	T:T	G:A	G:A	A:G	T:A	G:T	A:T	C:T	C:T	A:T	A:G	T:C	A:G	T:C	G:A	C:G	C:T	C:G	G:C	A:T	G:A	C:T	C:T	A:G	SI	17	0	5	5
11-1109	G:G	T:T	G:A	G:A	A:G	T:A	G:T	A:T	C:T	C:T	A:T	A:G	T:C	A:G	T:C	G:A	C:G	C:T	C:G	G:C	A:T	G:A	C:T	C:T	A:G	SI	15	0	8	7
11-1110	G:G	T:T	G:A	G:A	A:G	T:A	G:T	A:T	C:T	C:T	A:T	A:G	T:C	A:G	T:C	G:A	C:G	C:T	C:G	G:C	A:T	G:A	C:T	C:T	A:G	SI	4	0	0	0				Classified based on pollen tube growth
11-1111	G:C	T:T	G:A	G:A	A:G	T:A	G:T	A:T	C:T	C:T	A:T	A:G	T:C	A:G	T:C	G:A	C:G	C:T	C:G	G:C	A:T	G:A	C:T	C:T	A:G	*	7	0	5	5
11-1112	G:G	T:C	G:G	G:G	A:A	T:T	G:G	A:A	C:C	C:C	A:A	A:A	T:T	A:A	T:T	G:G	C:C	C:C	C:C	G:G	A:A	G:G	C:C	C:C	A:A	*	0	0	0	0
11-1113	G:G	T:C	G:G	G:G	A:A	T:T	G:G	A:A	C:C	C:C	A:A	A:A	T:T	A:A	T:T	G:G	C:C	C:C	C:C	G:G	A:A	G:G	C:C	C:C	A:A	SC	2	2	0	0	2	311	155.5
11-1114	G:G	T:C	G:A	G:A	A:G	T:A	G:T	A:T	C:T	C:T	A:T	A:G	T:C	A:G	T:C	G:A	C:G	C:T	C:G	G:C	A:T	G:A	C:T	C:T	A:G	*	0	0	0	0
11-1115	G:G	T:T	G:A	G:A	A:G	T:A	G:T	A:T	C:T	C:T	A:T	A:G	T:C	A:G	T:C	G:A	C:G	C:T	C:G	G:C	A:T	G:A	C:T	C:T	A:G	SI	3	0	2	2				Classified based on pollen tube growth
11-1116	G:G	T:T	G:A	G:A	A:G	T:A	G:T	A:T	C:T	C:T	A:T	A:G	T:C	A:G	T:C	G:A	C:G	C:T	C:G	G:C	A:T	G:A	C:T	C:T	A:G	SI	16	0	6	6
11-1117	G:G	T:C	G:G	G:G	A:A	T:T	G:G	A:A	C:C	C:C	A:A	A:A	T:T	A:A	T:T	G:G	C:C	C:C	C:C	G:G	A:A	G:G	C:C	C:C	A:A	SC	10	8	7	7	5	1372	274.4
11-1118	G:G	T:C	G:G	G:G	A:A	T:T	G:G	A:A	C:C	C:C	A:A	A:A	T:T	A:A	T:T	G:G	C:C	C:C	C:C	G:G	A:A	G:G	C:C	C:C	A:A	SC	12	6	8	8	5	540	108
11-1119	G:G	T:T	G:A	G:A	A:G	T:A	G:T	A:T	C:T	C:T	A:T	A:G	T:C	A:G	T:C	G:A	C:G	C:T	C:G	G:C	A:T	G:A	C:T	C:T	A:G	*	2	0	1	1
11-1120	G:C	T:T	G:A	G:A	A:G	T:A	G:T	A:T	C:T	C:T	A:T	A:G	T:C	A:G	T:C	G:A	?	C:T	C:G	G:C	A:T	G:A	C:T	C:T	A:G	*	9	1	5	5	1	6	6
11-1121	G:C	T:T	G:A	G:A	A:G	T:A	G:T	A:T	C:T	C:T	A:T	A:G	T:C	A:G	T:C	G:A	C:G	C:T	C:G	G:C	A:T	G:A	C:C	C:C	A:A	*	0	0	0	0
11-1122	G:G	T:C	G:G	G:G	A:A	T:T	G:G	A:A	C:C	C:C	A:A	A:A	T:T	A:A	T:T	G:G	C:C	C:C	C:C	G:G	A:A	G:G	C:C	C:T	A:G	SC	5	5	6	6	5	822	164.4
11-1123	G:C	T:T	G:A	G:A	A:G	T:A	G:T	A:T	C:T	C:T	A:T	A:G	T:C	A:G	?	G:A	C:G	C:T	C:G	G:C	A:T	G:A	C:T	C:T	A:G	SI	20	0	10	7
11-1124	G:G	T:C	G:G	G:G	A:A	T:T	G:G	A:A		C:C	A:A	A:A	T:T	A:A	T:T	G:G	C:C	C:C	C:C	G:G	A:A	G:G	C:C	C:C	A:A	SC	8	6	6	5	4	492	123
11-1125	G:G	T:C	G:G	G:G	A:A	T:T	G:G	A:A	C:C	C:C	A:A	A:A	T:T	A:A	T:T	G:G	C:C	C:C	C:C	G:G	A:A	G:G	C:C	C:C	A:A	SC	7	7	11	8	5	263	52.6
11-1126	G:G	T:C	G:G	G:G	A:A	T:T	G:G	A:A	C:C	C:C	A:A	A:A	T:T	A:A	T:T	G:G	C:C	C:C	C:C	G:G	A:A	G:G	C:C	C:C	A:A	SC	3	3	3	3	3	367	122.333
11-1127	G:G	T:C	G:G	G:G	A:A	T:T	G:G	A:A	C:C	C:C	A:A	A:A	T:T	A:A	T:T	G:G	C:C	C:C	C:C	G:G	A:A	G:G	C:C	C:C	A:A	SC	4	4	3	0	4	829	207.25
11-1128	G:G	T:C	G:G	G:G	A:A	T:T	G:G	A:A	C:C	C:C	A:A	A:A	T:T	A:A	T:T	G:G	C:C	C:C	C:C	G:G	A:A	G:G	C:C	C:C	A:A	SC	12	5	8	6	5	264	52.8
11-1129	G:C	T:T	G:A	G:A	A:G	T:A	G:T	A:T	C:T	C:T	A:T	A:G	T:C	A:G	T:C	G:A	C:G	C:T	C:G	G:C	A:T	G:A	C:T	C:T	A:G	SI	19	0	10	7
11-1130	G:G	T:C	G:G	G:G	A:A	T:T	G:G	A:A	C:C	C:C	A:A	A:A	T:T	A:A	T:T	G:G	C:C	C:C	C:C	G:G	A:A	G:G	C:C	C:C	A:A	*	0	0	0	0
11-1131	G:G	T:C	G:G	G:G	A:A	T:T	G:G	A:A	C:C	C:C	A:A	A:A	T:T	A:A	T:T	G:G	C:C	C:C	C:C	G:G	A:A	G:G	C:C	C:C	A:A	*	5	0	4	4
11-1132	G:G	T:C	G:G	G:G	A:A	T:T	G:G	A:A	C:C	C:C	A:A	A:A	T:T	A:A	T:T	G:G	C:C	C:C	C:C	G:G	A:A	G:G	C:C	C:C	A:A	SC	7	7	6	6	5	714	142.8
11-1133	G:G	T:C	G:G	G:G	A:A	T:T	G:G	A:A	C:C	C:C	A:A	A:A	T:T	A:A	T:T	G:G	C:C	C:C	C:C	G:G	A:A	G:G	C:C	C:C	A:A	SC	12	8	7	7	6	1664	277.333
11-1134	G:C	T:T	G:G	G:G	A:A	T:T	G:G	A:A	C:C	C:C	A:A	A:A	T:T	A:A	T:T	G:G	C:C	C:C	C:C	G:G	A:A	G:G	C:C	C:C	A:A	SC	7	7	6	6	6	670	111.667
11-1135	G:C	T:T	G:A	G:A	A:G	T:A	G:T	A:T	C:T	C:T	A:T	A:G	T:C	A:G	T:C	G:A	C:G	C:T	C:G	G:C	A:T	G:A	C:T	C:T	A:G	*	0	0	8	6
11-1136	G:C	T:T	G:A	G:A	A:G	T:A	G:T	A:T	C:T	C:T	A:T	A:G	T:C	A:G	T:C	G:A	C:G	C:T	C:G	G:C	A:T	G:A	C:C	C:C	A:A	*	5	0	2	2
11-1137	G:C	T:T	G:A	G:A	A:G	T:A	G:T	A:T	C:T	C:T	A:T	A:G	T:C	A:G	T:C	G:A	C:G	C:T	C:G	G:C	A:T	G:A	C:T	C:T	A:G	*	5	1	3	3	1	31	31
11-1138	G:C	T:C	G:G	G:G	A:A	T:T	G:G	A:A	C:C	C:C	A:A	A:A	T:T	A:A	T:T	G:G	C:C	C:C	C:C	G:G	A:A	G:G	C:C	C:C	A:A	SC	5	4	4	1	3	210	70
11-1139	G:G	T:C	G:G	G:G	A:A	T:T	G:G	A:A	C:C	C:C	A:A	A:A	T:T	A:A	T:T	G:G	C:C	C:C	C:C	G:G	A:A	G:G	C:C	C:C	A:A	SC	10	9	8	8	5	1686	337.2
11-1140	G:C	T:T	G:G	G:G	A:A	T:T	G:G	A:A	C:C	C:C	A:A	A:A	T:T	A:A	T:T	G:G	C:C	C:C	C:C	G:G	A:A	G:G	C:C	C:C	A:A	SC	11	11	8	8	5	1042	208.4
11-1141	G:G	T:C	G:G	G:G	A:A	T:T	G:G	A:A	C:C	C:C	A:A	A:A	T:T	A:A	T:T	G:G	C:C	C:C	C:C	G:G	A:A	G:G	C:C	C:C	A:A	*	0	0	0	0
11-1142	G:C	T:T	G:A	G:A	A:G	T:A	G:T	A:T	C:T	C:T	A:T	A:G	T:C	A:G	T:C	G:A	C:G	C:T	C:G	G:C	A:T	G:A	C:T	C:T	A:G	*	0	0	0	0
11-1143	G:C	T:T	G:A	G:A	A:G	T:A	G:T	A:T	C:T	?	A:T	A:G	T:C	A:G	T:C	G:A	C:G	C:T	C:G	G:C	A:T	G:A	C:T	C:T	A:G	SI	16	0	11	11
11-1144	G:G	T:C	G:G	G:G	A:A	T:A	G:T	A:T	C:T	C:T	A:T	A:G	T:C	A:G	T:C	G:A	C:G	C:T	C:G	G:C	A:T	G:A	C:T	C:T	A:G	*	5	0	0	0
11-1145	G:G	T:C	G:G	G:G	A:A	T:T	G:G	A:A	C:C	C:C	A:A	A:A	T:T	A:A	T:T	G:G	C:C	C:C	C:C	G:G	A:A	G:G	C:C	C:C	A:A	SC	6	3	4	3	3	664	221.333
11-1146	G:C	T:T	G:A	G:A	A:G	T:A	G:T	A:T	C:T	C:T	A:T	A:G	T:C	A:G	T:C	G:A	C:G	C:T	C:G	G:C	A:T	G:A	C:T	C:T	A:G	SI	18	0	12	5
11-1147	G:G	T:C	G:G	G:G	A:A	T:T	G:G	A:A	C:C	C:C	A:A	A:A	T:T	A:A	T:T	G:G	C:C	C:C	C:G	G:C	A:T	G:A	C:T	C:T	A:G	SI	2	1	2	1	1	0	0
11-1148	G:G	T:T	G:A	G:A	A:G	T:A	G:T	A:T	C:T	C:T	A:T	A:G	T:C	A:G	T:C	G:A	C:G	C:T	C:G	G:C	A:T	G:A	C:T	C:T	A:G	SI	6	0	5	3				Classified based on pollen tube growth
11-1149	G:G	T:C	G:G	G:G	A:A	T:T	G:G	A:A	C:C	C:C	A:A	A:A	T:T	A:A	T:T	G:G	C:C	C:C	C:C	G:G	A:A	G:G	C:C	C:C	A:A	SC	14	14	7	7	6	3210	535
11-1150	G:G	T:C	G:G	G:G	A:A	T:T	G:G	A:A	C:C	C:C	A:A	A:A	T:T	A:A	T:T	G:G	C:C	C:C	C:C	G:G	A:A	G:G	C:C	C:C	A:A	*	0	0	0	0
11-1151	G:G	T:C	G:A	G:A	A:G	T:A	G:T	A:T	C:T	C:T	A:T	A:G	T:C	A:G	T:C	G:A	C:G	C:T	C:G	G:C	A:T	G:A	C:T	C:T	A:G	*	0	0	0	0
11-1152	G:G	T:C	G:G	G:G	A:A	T:T	G:G	A:A	C:C	C:C	A:A	A:A	T:T	A:A	T:T	G:G	C:C	C:C	C:C	G:G	A:A	G:G	C:C	C:C	A:A	SC	18	9	7	7	6	1040	173.333
11-1153	G:C	T:T	G:A	G:A	A:G	T:A	G:T	A:T	C:T	C:C	A:A	A:A	T:T	A:A	T:T	G:G	C:C	C:C	C:C	G:G	A:A	G:G	C:C	C:C	A:A	SC	6	6	6	6	5	998	199.6
11-1154	G:C	T:T	G:A	G:A	A:G	T:A	G:T	A:T	C:T	C:T	?	A:G	T:C	A:G	T:C	G:A	C:G	C:T	C:G	G:C	A:T	G:G	C:C	C:C	A:A	SI	12	0	8	8
11-1155	G:G	T:C	G:A	G:A	A:G	T:A	G:T	A:T	C:T	C:T	A:T	A:G	T:C	A:G	T:C	G:A	C:G	C:T	C:G	G:C	A:T	G:A	C:T	C:T	A:G	*	7	0	7	7
11-1156	G:G	T:C	G:G	G:G	A:A	T:T	G:G	A:A	C:C	C:C	A:A	A:A	T:T	A:A	T:T	G:G	C:C	C:C	C:C	G:G	A:A	G:A	C:T	C:T	A:G	*	0	0	1	1
11-1157	G:G	T:C	G:G	G:G	A:A	T:T	G:G	A:A	C:C	C:C	A:A	A:A	T:T	A:A	T:T	G:G	C:C	C:C	C:C	G:G	A:A	G:G	C:C	C:C	A:A	SC	10	6	9	9	5	1482	296.4
11-1158	G:G	T:C	G:G	G:G	A:A	T:T	G:G	A:A	C:C	C:C	A:A	A:A	T:T	A:A	T:T	G:G	C:C	C:C	C:C	G:G	A:A	G:G	C:C	C:C	A:A	SC	7	7	6	6	5	1588	317.6
11-1159	G:G	T:C	G:G	G:G	A:A	T:T	G:G	A:A	C:C	C:C	A:A	A:A	T:T	A:A	T:T	G:G	C:C	C:C	C:C	G:G	A:A	G:G	C:C	C:C	A:A	SC	10	10	4	3	5	712	142.4
11-1160	G:G	T:C	G:G	G:G	A:A	T:T	G:G	A:A	C:C	C:C	A:A	A:A	T:T	A:A		G:G	C:C	C:C	C:C	G:G	A:A	G:G	C:C	C:C	A:A	SC	16	16	13	6	5	798	159.6
11-1161	G:G	T:C	G:G	G:G	A:A	T:T	G:G	A:A	C:C	C:C	A:A	A:A	T:T	A:A	T:T	G:G	C:C	C:C	C:C	G:G	A:A	G:G	C:C	C:C	A:A	SC	7	7	6	6	7	405	57.8571
11-1162	G:C	T:T	G:A	G:A	A:G	T:A	G:T	A:T	C:T	C:T	A:T	A:G	T:C	A:G	?	G:A	C:G	C:T	C:G	G:C	A:T	G:A	C:T	C:T	A:G	SI	15	0	10	7
11-1163	G:G	T:C	G:G	G:G	A:A	T:T	G:G	A:A	C:C	C:C	A:A	A:A	T:T	A:A	T:T	G:G	C:C	C:C	C:C	G:G	A:A	G:G	C:C	C:C	A:A	*	11	6	5	5	6	33	5.5
11-1164	G:G	T:T	G:A	G:A	A:G	T:A	G:T	A:T	C:T	C:T	A:T	A:G	T:C	A:G	T:C	G:A	C:G	C:T	C:G	G:C	A:T	G:A	C:T	C:T	A:G	SI	15	0	8	6
11-1165	G:G	T:C	G:A	G:A	A:G	T:A	G:T	A:T	C:T	C:T	A:T	A:G	T:C	A:G	T:C	G:A	C:G	C:T	C:G	G:C	A:T	G:A	C:T	C:T	A:G	SI	19	0	7	5
11-1166	G:G	T:C	G:A	G:A	A:G	T:A	G:T	A:T	C:T	C:T	A:T	A:G	T:C	A:G	T:C	G:A	C:G	C:T	C:G	G:C	A:T	G:A	C:T	C:T	A:G	*	2	0	1	0
11-1167	G:G	T:C	G:G	G:A	A:G	T:A	G:T	A:T	C:T	C:T	A:T	A:G	T:C	A:G	T:C	G:A	C:G	C:T	C:G	G:C	A:T	G:A	C:T	C:T	A:G	SI	15	0	13	9
11-1168	G:G	T:C	G:G	G:G	A:G	T:A	G:T	A:T	C:T	C:T	A:T	A:G	T:C	A:G	T:C	G:A	C:G	C:T	C:G	G:C	A:T	G:A	C:T	C:T	A:G	SI	12	0	8	7
11-1169	G:G	T:C	G:G	G:G	A:A	T:T	G:G	A:A	C:C	C:C	A:A	A:A	T:T	A:A	T:T	G:G	C:C	C:C	C:C	G:G	A:A	G:G	C:C	C:C	A:A	*	4	0	0	0
11-1170	G:C	T:T	G:G	G:G	A:A	T:T	G:G	A:A	C:C	C:C	A:A	A:A	T:T	A:A	T:T	G:G	C:C	C:C	C:C	G:G	A:A	G:G	C:C	C:C	A:A	*	3	0	0	0
11-1171	G:G	T:C	G:G	G:G	A:A	T:T	G:G	A:A	C:C	C:C	A:A	A:A	T:T	A:A	T:T	G:G	C:C	C:C	C:C	G:G	A:A	G:G	C:C	C:C	A:A	*	11	5	7	7	6	148	24.6667
11-1172	G:G	T:C	G:A	G:A	A:G	T:A	G:T	A:T	C:T	C:T	A:T	A:G	T:C	A:G	T:C	G:A	C:G	C:T	C:G	G:C	A:T	G:A	C:T	C:T	A:G	SI	15	0	7	4
11-1173	G:G	T:C	G:G	G:G	A:A	T:T	G:G	A:A	C:C	?	A:A	A:A	T:T	A:A	T:T	G:G	C:C	C:C	C:C	G:G	A:A	G:G	C:C	C:C	A:A	*	0	0	0	0
11-1174	G:G	T:C	G:G	G:G	A:A	T:T	G:G	A:A	C:C	C:C	A:A	A:A	T:T	A:A	T:T	G:G	C:C	C:C	C:C	G:G	A:A	G:G	C:C	C:C	A:A	*	0	0	0	0
11-1175	G:C	T:T	G:G	G:G	A:A	T:T	G:G	A:A	C:C	C:C	A:A	A:A	T:T	A:A	T:T	G:G	C:C	C:C	C:C	G:G	A:A	G:G	C:C	C:C	A:A	*	1	0	2	2
11-1176	G:G	T:C	G:G	G:G	A:A	T:T	G:G	A:A	C:C	C:C	A:A	A:A	T:T	A:A	T:T	G:G	C:C	C:C	C:C	G:G	A:A	G:G	C:C	C:C	A:A	SC	7	1	7	7	1	219	219
11-1177	G:G	T:C	G:G	G:G	A:A	T:T	G:G	A:A	C:C	C:C	A:A	A:A	T:T	A:A	T:T	G:G	C:C	C:C	C:C	G:G	A:A	G:G	C:C	C:C	A:A	SC	10	6	5	5	6	772	128.667
11-1178	G:C	T:T	G:A	G:A	A:G	T:A	G:T	A:T	C:T	C:T	A:T	A:G	T:C	A:G	?	G:A	C:G	C:T	C:G	G:C	A:T	G:A	C:T	C:T	A:G	SI	8	0	5	5				Classified based on pollen tube growth
11-1179	G:G	T:C	G:A	G:A	A:G	T:A	G:T	A:T	C:T	C:T	A:T	A:G	T:C	A:G	T:C	G:A	C:G	C:T	C:G	G:C	A:T	G:A	C:T	C:T	A:G	*	0	0	0	0
11-1180	G:C	T:T	G:A	G:A	A:G	T:A	G:T	A:T	C:T	C:T	A:T	A:G	T:C	A:G	T:C	G:A	C:G	C:T	C:G	G:C	A:T	G:A	C:T	C:T	A:G	SI	15	0	9	4
11-1181	G:G	T:C	G:G	G:G	A:A	T:T	G:G	A:A	C:C	C:C	A:A	A:A	T:T	A:A	T:T	G:G	C:C	C:C	C:C	G:G	A:A	G:G	C:C	C:C	A:A	*	0	0	0	0
11-1182	G:C	T:T	G:A	G:A	A:G	T:A	G:T	A:T	C:T	C:T	A:T	A:G	T:C	A:G	T:C	G:A	C:G	C:T	C:G	G:C	A:T	G:A	C:T	C:T	A:G	SC	10	3	7	7	3	110	36.6667
11-1183	G:C	T:T	G:A	G:A	A:G	T:A	G:T	A:T	C:T	C:T	A:T	A:G	T:C	A:G	?	G:A	C:G	C:T	C:G	G:C	A:T	G:A	C:T	C:T	A:G	SI	18	0	8	7
11-1184	G:G	T:C	G:A	G:A	A:G	T:A	G:T	A:T	C:T	C:T	A:T	A:G	T:C	A:G	T:C	G:A	C:G	C:T	C:G	G:C	A:T	G:A	C:T	C:T	A:G	SI	17	0	8	6
11-1185	G:C	T:T	G:A	G:A	A:G	T:A	G:T	A:T	C:T	C:T	A:T	A:G	T:C	A:G	?	G:A	C:G	C:T	C:G	G:C	A:T	G:A	C:C	C:C	A:A	SI	16	0	7	7
11-1186	G:C	T:T	G:A	G:A	A:G	T:A	G:T	A:T	C:T	C:T	A:T	A:G	T:C	A:G	T:C	G:A	C:G	C:T	C:G	G:C	A:T	G:A	C:T	C:T	A:G	SI	21	0	10	6
11-1187	G:C	T:T	G:A	G:A	A:G	T:A	G:T	A:T	C:T	C:T	A:T	A:G	T:C	A:G	T:C	G:A	C:G	C:T	C:G	G:C	A:T	G:A	C:T	C:T	A:G	SI	15	0	21	2
11-1188	G:G	T:C	G:G	G:G	A:A	T:T	G:G	A:A	C:C	C:C	A:A	A:A	T:T	A:A	T:T	G:G	C:C	C:C	C:C	G:G	A:A	G:G	C:C	C:C	A:A	*	25	5	7	5	7	231	33
11-1189	G:G	T:C	G:G	G:G	A:A	T:T	G:G	A:A	C:C	C:C	A:A	A:A	T:T	A:A	T:T	G:G	C:C	C:C	C:C	G:G	A:A	G:G	C:C	C:C	A:A	*	0	0	0	0
11-1190	G:G	T:C	G:G	G:G	A:A	T:T	G:G	A:A	C:C	C:C	A:A	A:A	T:T	A:A	T:T	G:G	C:C	C:C	C:C	G:G	A:A	G:G	C:C	C:C	A:A	*	0	0	0	0
11-1191	G:G	T:C	G:G	G:G	A:A	T:T	G:G	A:A	C:C	C:C	A:A	A:A	T:T	A:A	T:T	G:G	C:C	C:C	C:C	G:G	A:A	G:G	C:C	C:C	A:A	SC	7	7	7	7	5	780	156
11-1192	G:C	T:T	G:G	G:G	A:A	T:T	G:G	A:A	C:C	C:C	A:A	A:A	T:T	A:A	T:T	G:G	C:C	C:C	C:C	G:G	A:A	G:G	C:C	C:C	A:A	SC	5	6	6	6	5	317	63.4
11-1193	G:G	T:C	G:G	G:G	A:A	T:T	G:G	A:A	C:C	C:C	A:A	A:A	T:T	A:A	T:T	G:G	C:C	C:C	C:C	G:G	A:A	G:G	C:C	C:C	A:A	SC	7	6	7	5	5	647	129.4
11-1194	G:G	T:C	G:G	G:G	A:A	T:T	G:G	A:A	C:C	C:C	A:A	A:A	T:T	A:A	T:T	G:G	C:C	C:C	C:C	G:G	A:A	G:G	C:C	C:C	A:A	SC	6	6	7	7	1	178	178
11-1195	G:G	T:T	G:A	G:A	A:G	T:A	G:T	A:T	C:T	C:T	A:T	A:G	T:C	A:G	T:C	G:A	C:G	C:T	C:G	G:C	A:T	G:A	C:T	C:T	A:G	*	0	0	0	0
11-1196	G:G	T:C	G:A	G:A	A:G	T:A	G:T	A:T	C:T	C:T	A:T	A:G	T:C	A:G	T:C	G:A	C:G	C:T	C:G	G:C	A:T	G:A	C:T	C:T	A:G	*	1	0	5	3
11-1197	G:C	T:T	G:A	G:A	A:G	T:A	G:T	A:T	C:T	C:T	A:T	A:G	T:C	A:G	T:C	G:A	C:G	C:T	C:G	G:C	A:T	G:A	C:T	C:T	A:G	*	8	6	7	6	6	2	0.333333
11-1198	G:G	T:C	G:G	G:G	A:A	T:T	G:G	?	?	C:C	A:A	A:A	T:T	A:A	?	?	C:C	C:C	?	G:G	A:A	G:G	C:C	?	?	SC	12	9	24	6	6	2091	348.5
11-1199	G:G	T:C	G:G	G:G	A:A	T:T	G:G	A:A	C:C	C:C	A:A	A:A	T:T	A:A	T:T	G:G	C:C	C:C	C:C	G:G	A:A	G:G	C:C	C:C	A:A	*	0	0	0	0
11-1200	G:G	T:C	G:G	G:G	A:A	T:T	G:G	A:A	C:C	C:C	A:A	A:A	T:T	A:A	T:T	G:G	C:C	C:C	C:C	G:G	A:A	G:G	C:C	C:C	A:A	SC	18	2	6	5	4	188	47
11-1201	G:C	T:T	G:A	G:A	A:G	T:A	G:T	A:T	C:T	C:T	A:T	A:G	T:C	A:G	T:C	G:A	C:G	C:T	C:G	G:C	A:T	G:A	C:T	C:T	A:G	SI	15	0	7	7
11-1202	G:C	T:T	G:A	G:A	A:G	T:A	G:T	A:T	C:T	C:T	A:T	A:G	T:C	A:G	T:C	G:A	C:G	C:T	C:G	G:C	A:T	G:A	C:T	C:T	A:G	SI	3	0	4	3				Classified based on pollen tube growth
11-1203	G:C	T:T	G:A	G:A	A:G	T:A	G:T	A:T	C:T	C:T	A:T	A:G	T:C	A:G	T:C	G:A	C:G	C:T	C:G	G:C	A:T	G:A	C:T	C:T	A:G	*	0	0	0	0
11-1204	G:G	T:C	G:G	G:G	A:A	T:T	G:G	A:A	C:C	C:C	A:A	A:A	T:T	A:A	T:T	G:G	C:C	C:C	C:C	G:G	A:A	G:G	C:C	C:C	A:A	*	0	0	0	0
11-1205	G:C	T:T	G:A	G:A	A:G	T:A	G:T	A:T	C:T	C:T	A:T	A:G	T:C	A:G	T:C	G:A	C:G	C:T	C:G	G:C	A:T	G:A	C:T	C:T	A:G	*	3	0	2	2
11-1206	G:G	T:C	G:G	G:G	A:A	T:T	G:G	A:A	C:C	C:C	A:A	A:A	T:T	A:A	T:T	G:G	C:C	C:C	C:C	G:G	A:A	G:G	C:C	C:C	A:A	*	0	0	0	0
11-1207	G:G	T:C	G:G	G:G	A:A	T:T	G:G	A:A	C:C	C:C	A:A	A:A	T:T	A:A	T:T	G:G	C:C	C:C	C:C	G:G	A:A	G:G	C:C	C:C	A:A	*	1	1	1	1	1	298	298
11-1208	G:G	T:T	G:A	G:A	A:G	T:A	G:T	A:T	C:T	C:T	A:T	A:G	T:C	A:G	T:C	G:A	C:G	C:T	C:G	G:C	A:T	G:A	C:T	C:T	A:G	SI	15	0	16	7
11-1209	G:G	T:C	G:A	G:A	A:G	T:A	G:T	A:T	C:T	C:T	A:T	A:G	T:C	A:G	T:C	G:A	C:G	C:T	C:G	G:C	A:T	G:A	C:T	C:T	A:G	*	4	0	6	1
11-1210	G:C	T:C	G:G	G:G	A:A	T:T	G:G	A:A	C:C	C:C	A:A	A:A	T:T	A:A	T:T	G:G	C:C	C:C	C:C	G:G	A:A	G:G	C:C	C:C	A:A	SC	6	6	4	6	5	853	170.6
11-1211	G:G	T:C	G:G	G:G	A:A	T:T	G:G	A:A	C:C	C:C	A:A	A:A	T:T	A:A	T:T	G:G	C:C	C:C	C:C	G:G	A:A	G:G	C:C	C:C	A:A	*	0	0	0	0
11-1212	G:G	T:C	G:G	G:G	A:A	T:T	G:G	A:A	C:C	C:C	A:A	A:A	T:T	A:A	T:T	G:G	C:C	C:C	C:C	G:G	A:A	G:G	C:C	C:C	A:A	*	2	0	2	2
11-1213	G:G	T:C	G:G	G:G	A:A	T:T	G:G	A:A	C:C	C:C	A:A	A:A	T:T	A:A	T:T	G:G	C:C	C:C	C:C	G:G	A:A	G:G	C:C	C:C	A:A	*	3	0	2	2
11-1214	G:G	T:C	G:G	G:G	A:A	T:T	G:G	A:A	C:C	C:C	A:A	A:A	T:T	A:A	T:T	G:G	C:C	C:C	C:C	G:G	A:A	G:G	C:C	C:T	A:G	SC	11	3	6	5	5	538	107.6
11-1215	G:G	T:T	G:A	G:A	A:G	T:A	G:T	A:T	C:T	C:T	A:T	A:G	T:C	A:G	T:C	G:A	C:G	C:T	C:G	G:C	A:T	G:A	C:T	C:T	A:G	*	15	7	10	8	5	3	0.6
11-1216	G:C	T:T	G:A	G:A	A:G	T:A	G:T	A:T	C:T	C:T	A:T	A:G	T:C	A:G	T:C	G:A	C:G	C:T	C:G	G:C	A:T	G:A	C:T	C:T	A:G	SI	15	0	8	8
11-1217	G:C	T:T	G:A	G:A	A:G	T:A	G:T	A:T	C:T	C:T	A:T	A:G	T:C	A:G	T:C	G:A	C:G	C:T	C:G	G:C	A:T	G:A	C:T	C:T	A:G	*	2	0	2	2
11-1218	G:C	T:T	G:A	G:A	A:G	T:A	G:T	A:T	C:T	C:T	A:T	A:G	T:C	A:G	T:C	G:A	C:G	C:T	C:G	G:C	A:T	G:A	C:T	C:T	A:G	*	0	0	0	0
11-1219	G:G	T:C	G:G	G:G	A:A	T:T	G:G	A:A	C:C	C:C	A:A	A:A	T:T	A:A	T:T	G:G	C:C	C:C	?	G:G	A:A	G:G	C:C	C:C	A:A	*	0	0	0	0
11-1220	G:C	T:T	G:A	G:A	A:G	T:A	G:T	A:T	C:T	C:T	A:T	A:G	T:C	A:G	T:C	G:A	C:G	C:T	C:G	G:C	A:T	G:A	C:T	C:T	A:G	SI	12	0	11	2
D16 C1	G:G	T:T	G:G	G:G	A:A	T:T	G:G	A:A	C:C	C:C	A:A	A:A	T:T	A:A	T:T	G:G	C:C	C:C	C:C	G:G	A:A	G:G	C:C	C:C	A:A
D16 C2	G:G	T:T	G:G	G:G	A:A	T:T	G:G	A:A	C:C	C:C	A:A	A:A	T:T	A:A	T:T	G:G	C:C	C:C	C:C	G:G	A:A	G:G	C:C	C:C	A:A
16HP1-66 C1	G:C	T:C	G:A	G:A	A:G	T:A	G:T	A:T	C:T	C:T	A:T	A:G	T:C	A:G	T:C	G:A	C:G	C:T	C:G	G:C	A:T	G:A	C:T	C:T	A:G
16HP1-66 C2	G:C	T:C	G:A	G:A	A:G	T:A	G:T	A:T	C:T	C:T	A:T	A:G	T:C	A:G	T:C	G:A	C:G	C:T	C:G	G:C	A:T	G:A	C:T	C:T	A:G
NTC		NTC	NTC	NTC	NTC	NTC	NTC	NTC	NTC	NTC	NTC	NTC	NTC	NTC	NTC	NTC	NTC	NTC	NTC	NTC		NTC	NTC	NTC	NTC

## Sheet: Style imaging 17SC11
Plant:	Style #1	Style #1	Style #2	Style #2	Style #3	Style #3	Style #4	Style #4	Style #5	Style #5	Style #6	Style #6	Style #7	Style #7	Style #8	Style #8	Style #9	Style #9	Style # 10	Style # 10
	deepest penetration%	% that reaches deepest penetration	deepest penetration%	% that reaches deepest penetration	deepest penetration%	% that reaches deepest penetration	deepest penetration%	% that reaches deepest penetration	deepest penetration%	% that reaches deepest penetration	deepest penetration%	% that reaches deepest penetration	deepest penetration%	% that reaches deepest penetration	deepest penetration%	% that reaches deepest penetration	deepest penetration%	% that reaches deepest penetration	deepest penetration%	% that reaches deepest penetration
1002	100	2.5	100	1	100	2.5	100	2.5	100	2	100	0.5	80	0	100	0.5	100	1	70	0
1003	40	0	30	0	90	0	100	0.5	x	x	100	1	100	5
1010	50	0	100	70-100	90	0	50	0	10	0	70	0	0	0
1014	80	0	50	0	90	0	x	x	70	0	80	0	100	1	95	0	100	20	100	1
1015	100	1	100	1	60	0	60	0	70	0	70	0	70	0
1020	100	1	100	1	100	1	100	1	100	1	100	1	100	1	60	0	100	1
1021	95	0	90	0	70	0	100	1	90	0	100	1	40	0	100	1	100	1
1027	40	0	100	80-100	90	0	x	x	100	1	100	1	100	1	30	0	x	x	100	1
1028	30	0	70	0	80	0	80	0	80	0	50	0	30	0	50	0	50	0
1029	80	0	100	3	100	1	100	5	100	1	85	0	100	5	100	5	100	20	100	5
1030	90	0	100	1	100	1
1031	100	1	60	0	40	0	100	1	80	0	70	0	50	0	80	0	70	0	60	0
1034	50	0	100	1	80	0	100	1	90	0	100	1	100	1	70	0	100	1	100	1
1037	100	1	100	1	100	1	100	1	100	1	100	1	100	1	100	1	50	0
1041	100	1	60	0	100	2	100	1	100	1	100	1	100	1
1042	90	0	90	0
1043	100	3	100	2	50	0	30	0	100	1	100	1	100	1	100	1	100	1
1044	90	0	100	1	100	1	100	1	100	1	100	2	100	1	100	1	100	1	100	1
1046	100	1	30	0	50	0	80	0	80	0	50	0	100	1	100	1	80	0	100	1
1049	100	10	100	10	100	10	100	10	100	20	100	50	100	20
1051	100	50-70	100	1	100	1	100	1	100	2
1052	100	30-50
1054	100	1	50	0	100	1	100	1	100	1	100	1
1063	10	0	80	0	60	0	80	0	60	0	80	0	50	0	60	0	60	0	50	0
1064	50	0	60	0	70	0	100	1	80	0	60	0	30	0	50	0	50	0	60	0
1067	100	1	100	2	100	1	100	1	100	2	100	1	100	2	100	2
1069	90	0	100	1	100	1	100	1	95	0	100	1	100	1	90	0
1072	100	1
1073	80	0	100	1	100	1	100	1	100	1
1074	30	0	40	0	30	0	100	1	30	0	100	1	100	1	100	1	60	0	100	1
1076	100	10	100	10	100	10	100	10	100	5	100	5	100	1	100	1	100	1	100	2
1078	100	x
1080	100	1	100	10
1082	70	0	100	1
1083	90	0	100	80-100	100	1	100	1	50	0	100	1	100	1	100	1
1086	100	5	100	2	100	2
1090	70	0	100	1	100	1
1091	70	0	50	0
1096	40	0	50	0
1097	60	0	90	0
1003	100	2	100	1	100	1
1104	100	10	100	80-100	100	10
1107	100	80-100
1108	80	0	80	0	40	0	40	0	30	0	80	0	40	0	10	0	70	0
1109	60	0	90	0	50	0	100	1	80	0	100	1	90	0	100	1	x	x
1110	70	0	100	1	100	1	100	2
1115	100	1	100	1	90	0
1123	100	1	70	0	50	0	70	0	100	1	100	1
1129	20	0	40	0	50	0
1136	100	70-100	100	50-100	100	30-100
1143	100	1	100	1	100	1	100	1	100	1	100	1	100	1	80	0	80	0	100	1
1146	60	0	70	0	100	1
1148	100	1	100	1
1154	100	10	100	2	100	1	100	1	100	10	100	2
1155	80	0	100	70-100	60	0	80	0
1162	40	0	70	0	40	0	50	0
1164	70	0
1165	100	1	100	1	60	0
1166	x	x	x	x
1167	100	1	100	5	100	1	100	1	100	1	90	0
1168	100	5	100	1	100	1	100	1	100	1	100	1
1169	100	70-100	100	70-100	100	80-100
1172	70	0
1178	100	1	100	1	100	1	100	2
1183	90	0	100	1	60	0	100	1
1184	70	0	95	0	90	0	100	1
1185	100	1	90	0	100	1
1186	100	1	100	1	100	1	100	1	100	1	90	0
1201	50	0	70	0	30	0	70	0	70	0	100	1	90	0	100	1
1202	100	1	100	1	100	1
1205
1208	90	0	80	0	100	1
1216	50	0	40	0	80	0	60	0	90	0	40	0	60	0
1220	100	1	100	5	100	2	80	0	100	1	80	0	90	0

## Sheet: 18SC11
genotype	SOT12-02478572	SOT12-50632815	SOT12-57348932	SOT12-58583551	SOT12-58822517	SOT12-58962004	SOT12-58996998	SOT12-59045637	SOT12-59130723	SOT12-59155069	SOT12-59173975	SOT12-59188763	SOT12-59214797	SOT12-59225998	SOT12-61145775	Classification	# Self-pollinations	# self-berries	# bulk-pollinations	# bulk-berries	# self-berries cleaned	# total self-seed	# self-seed per self-berry	# bulk berries cleaned	# total bulk-seed	# bulk seed per bulk-berry	Notes
11-01	T:T	A:G	C:C	C:C	G:G	G:G	A:A	T:T	G:G	G:G	G:G	G:G	A:A	T:T	C:C	SC	6	5	4	0	5	1158	231.6
11-02	C:T	A:G	C:C	C:C	G:G	G:G	A:A	T:T	G:G	G:G	G:G	G:G	A:A	T:T	C:C	SC	6	6	2	8	6	1535	255.833	8	946	118.25
11-03	C:T	A:G	T:C	T:C	C:G	A:G	G:A	A:T	A:G	A:G	A:G	A:G	G:A	A:T	C:C	SI	20	0	8	5				5	211	42.2
11-04	C:T	A:G	C:C	C:C	G:G	G:G	A:A	T:T	G:G	G:G	G:G	G:G	A:A	T:T	C:C	*	8	5	0	0	5	137	27.4
11-05	T:T	A:G	T:C	T:C	C:G	A:G	G:A	A:T	A:G	A:G	A:G	A:G	G:A	A:T	C:C	*	5	0	0	0
11-06	C:T	A:G	C:C	C:C	G:G	G:G	A:A	T:T	G:G	G:G	G:G	G:G	A:A	T:T	C:C	SC	7	8	8	7	8	1365	170.625	7	1327	189.571
11-07	T:T	G:G	T:C	T:C	C:G	A:G	G:A	A:T	A:G	A:G	A:G	A:G	G:A	A:T	A:C	SC	20	5	8	2	5	211	42.2	2	558	279
11-08	T:T	G:G	T:C	T:C	C:G	A:G	G:A	A:T	A:G	A:G	A:G	A:G	G:A	A:T	A:C	SI	30	0	10	7				7	1306	186.571
11-09	C:T	A:G	C:C	C:C	G:G	G:G	A:A	T:T	G:G	G:G	G:G	G:G	A:A	T:T	C:C	SC	10	10	10	10	10	430	43	10	2758	275.8
11-10	C:T	A:G	C:C	C:C	G:G	G:G	A:A	T:T	G:G	G:G	G:G	G:G	A:A	T:T	C:C	SC	8	6	11	7	6	231	38.5	7	1048	149.714
11-11	C:T	A:G	C:C	C:C	G:G	G:G	A:A	T:T	G:G	G:G	G:G	G:G	A:A	T:T	C:C	SC	12	8	6	5	9	424	47.1111	4	879	219.75
11-12	T:T	A:G	C:C	C:C	G:G	G:G	A:A	T:T	G:G	G:G	G:G	G:G	A:A	T:T	C:C	*	9	7	6	6	7	159	22.7143	6	1203	200.5
11-13	C:T	G:G	T:C	T:C	C:G	A:G	G:A	A:T	A:G	A:G	A:G	A:G	G:A	A:T	A:C	SI	20	0	5	1				1	202	202
11-14	T:T	G:G	T:C	T:C	C:G	A:G	G:A	A:T	A:G	A:G	A:G	A:G	G:A	A:T	A:C	SI	25	3	17	4	3	37	12.3333	4	388	97
11-15	T:T	G:G	T:C	T:C	C:G	A:G	G:A	A:T	A:G	A:G	A:G	A:G	G:A	A:T	A:C	SI	20	0	10	7				7	650	92.8571
11-16	C:T	A:G	T:C	T:C	C:G	A:G	G:A	A:T	A:G	A:G	A:G	A:G	G:A	A:T	C:C	SI	5	0	8	3				5	1139	227.8	Classified based on pollen tube growth
11-17	C:T	A:G	C:C	C:C	G:G	G:G	A:A	T:T	G:G	G:G	G:G	G:G	A:A	T:T	?	SC	5	5	9	8	5	886	177.2	8	1603	200.375
11-18	C:T	A:G	C:C	C:C	G:G	G:G	A:A	T:T	G:G	G:G	G:G	G:G	A:A	T:T	C:C	*	6	5	5	2	4	122	30.5	1	12	12
11-19	C:T	A:G	C:C	C:C	G:G	G:G	A:A	T:T	G:G	G:G	G:G	G:G	A:A	T:T	C:C	SC	15	8	10	10	8	1645	205.625	10	1015	101.5
11-20	T:T	G:G	T:C	T:C	C:G	A:G	G:A	A:T	A:G	A:G	A:G	A:G	G:A	A:T	A:C	SI	22	0	10	2				2	62	31
11-21	T:T	A:G	C:C	C:C	G:G	G:G	A:A	T:T	G:G	?	G:G	G:G	A:A	T:T	C:C	*	20	0	23	2				0	0
11-22	C:T	A:G	T:C	T:C	C:G	A:G	G:A	A:T	A:G	A:G	A:G	A:G	G:A	A:T	C:C	SI	2	0	0	0							Classified based on pollen tube growth
11-23	C:T	A:G	C:C	C:C	G:G	G:G	A:A	T:T	G:G	G:G	G:G	G:G	A:A	T:T	C:C	SC	7	7	10	10	7	685	97.8571	10	2314	231.4
11-24	C:T	G:G	T:C	T:C	C:G	A:G	G:A	A:T	A:G	A:G	A:G	A:G	G:A	A:T	A:C	SI	12	0	2	2				2	303	151.5
11-25	C:T	A:G	C:C	C:C	G:G	G:G	A:A	T:T	G:G	G:G	G:G	G:G	A:A	T:T	?	*	20	2	20	3	2	249	124.5	3	284	94.6667
11-26	C:T	A:G	C:C	C:C	G:G	G:G	A:A	T:T	G:G	G:G	G:G	G:G	A:A	T:T	C:C	SC	12	4	4	0	4	491	122.75
11-27	C:T	A:G	C:C	T:C	C:G	A:G	G:A	A:T	A:G	A:G	A:G	A:G	G:A	A:T	C:C	*	18	6	8	3	6	67	11.1667	?	98
11-28	C:T	A:G	C:C	C:C	G:G	G:G	A:A	T:T	G:G	G:G	G:G	G:G	A:A	T:T	C:C	SC	6	6	5	4	6	393	65.5	4	1123	280.75
11-29	C:T	G:G	T:C	T:C	C:G	A:G	G:A	A:T	A:G	A:G	A:G	A:G	G:A	A:T	A:C	SI	11	0	2	2				2	231	115.5
11-30	T:T	G:G	T:C	T:C	C:G	A:G	G:A	A:T	?	A:G	A:G	A:G	G:A	A:T	A:C	SI	22	0	18	3				3	131	43.6667
11-31	C:T	G:G	T:C	T:C	C:G	A:G	G:A	A:T	A:G	A:G	A:G	A:G	G:A	A:T	C:C	SI	20	0	7	3				3	227	75.6667
11-32	T:T	G:G	T:C	T:C	C:G	A:G	G:A	A:T	A:G	A:G	A:G	A:G	G:A	A:T	A:C	SI	20	0	8	1				1	43	43
11-33	T:T	A:G	C:C	C:C	G:G	G:G	A:A	T:T	G:G	G:G	G:G	G:G	A:A	T:T	C:C	SC	7	7	10	10	7	384	54.8571	10	1619	161.9
11-34	C:T	A:G	C:C	C:C	G:G	G:G	A:A	T:T	G:G	G:G	G:G	G:G	A:A	T:T	C:C	SC	8	8	7	6	8	935	116.875	6	957	159.5
11-35	T:T	A:G	C:C	C:C	G:G	G:G	A:A	T:T	G:G	G:G	G:G	G:G	A:A	T:T	C:C	SC	15	8	5	5	9	758	84.2222	6	1239	206.5
11-36	T:T	G:G	T:C	T:C	C:G	A:G	G:A	A:T	A:G	A:G	A:G	A:G	G:A	A:T	A:C	SI	20	1	13	2	1	17	17	2	311	155.5
11-37	C:T	A:G	C:C	C:C	G:G	G:G	A:A	T:T	G:G	G:G	G:G	G:G	A:A	T:T	C:C	SC	10	5	16	16	5	507	101.4	13	1208	92.9231
11-38	T:T	G:G	C:C	C:C	G:G	G:G	A:A	T:T	G:G	G:G	G:G	G:G	A:A	T:T	A:C	SC	8	6	7	5	6	959	159.833	5	756	151.2
11-39	C:T	A:G	C:C	C:C	G:G	G:G	A:A	T:T	G:G	G:G	G:G	G:G	A:A	T:T	C:C	SC	5	5	10	10	5	298	59.6	9	839	93.2222
11-40	C:T	A:G	C:C	C:C	G:G	G:G	A:A	T:T	G:G	G:G	G:G	G:G	A:A	T:T	C:C	SC	20	9	8	3	0	0		0	0
11-41	T:T	A:G	C:C	C:C	G:G	G:G	A:A	T:T	G:G	G:G	G:G	G:G	A:A	T:T	C:C	*	20	8	18	3	8	55	6.875	3	150	50
11-42	C:T	A:G	T:C	T:C	C:G	A:G	G:A	A:T	A:G	A:G	A:G	A:G	G:A	A:T	C:C	SI	20	0	10	4				5	381	76.2
11-43	C:T	A:G	C:C	C:C	G:G	G:G	A:A	T:T	G:G	G:G	G:G	G:G	A:A	T:T	C:C	SC	20	7	8	0	7	507	72.4286
11-44	C:T	A:G	C:C	C:C	G:G	G:G	A:A	T:T	G:G	G:G	G:G	G:G	A:A	T:T	C:C	SC	13	4	1	0	0	0
11-45	T:T	G:G	T:C	T:C	C:G	A:G	G:A	A:T	A:G	A:G	A:G	A:G	G:A	A:T	A:C	*	6	0	0	0
11-46	C:T	A:G	C:C	C:C	G:G	G:G	A:A	T:T	G:G	G:G	G:G	G:G	A:A	T:T	C:C	SC	15	5	15	2	3	121	40.3333	2	219	109.5
11-47	C:T	A:G	C:C	C:C	G:G	G:G	A:A	T:T	G:G	G:G	G:G	G:G	A:A	T:T	C:C	SC	4	6	6	5	6	935	155.833	5	637	127.4
11-48	T:T	G:G	T:C	T:C	C:G	A:G	G:A	A:T	A:G	A:G	A:G	A:G	G:A	A:T	A:C	SI	20	0	9	4				4	167	41.75
11-49	C:T	A:G	C:C	C:C	G:G	G:G	A:A	T:T	G:G	G:G	G:G	G:G	A:A	T:T	C:C	SC	5	5	4	3	5	903	180.6	3	599	199.667
11-50	C:T	A:G	C:C	C:C	G:G	G:G	A:A	T:T	G:G	G:G	G:G	G:G	A:A	T:T	C:C	SC	9	4	8	0	4	141	35.25
11-51	C:T	A:G	C:C	T:C	C:G	A:G	G:A	A:T	A:G	A:G	A:G	A:G	G:A	A:T	C:C	*	5	0	5	1				1	27	27
11-52	C:T	A:G	C:C	C:C	G:G	G:G	A:A	T:T	G:G	G:G	G:G	G:G	A:A	T:T	C:C	SC	6	6	7	7	6	424	70.6667	7	2507	358.143
11-53	C:T	A:G	C:C	T:C	C:G	A:G	G:A	A:T	A:G	A:G	A:G	A:G	G:A	A:T	C:C	SC	6	5	4	1	5	197	39.4	1	20	20
11-54	C:T	A:G	C:C	C:C	G:G	G:G	A:A	T:T	G:G	G:G	G:G	G:G	A:A	T:T	C:C	SC	12	5	12	7	5	282	56.4	8	1326	165.75
11-55	C:T	A:G	T:C	T:C	C:G	A:G	G:A	A:T	A:G	A:G	A:G	A:G	G:A	A:T	C:C	SI	12	0	2	0							Classified based on pollen tube growth
11-56	C:T	A:G	C:C	C:C	G:G	G:G	A:A	T:T	G:G	G:G	G:G	G:G	A:A	T:T	C:C	*	15	0	15	0	6	411	68.5	2	120	60
11-57	C:T	A:G	C:C	C:C	G:G	G:G	A:A	T:T	G:G	G:G	G:G	G:G	A:A	T:T	C:C	SC	22	8	24	0	8	765	95.625
11-58	C:T	A:G	C:C	C:C	G:G	G:G	A:A	T:T	G:G	G:G	G:G	G:G	A:A	T:T	C:C	SC	10	6	9	5	6	579	96.5	5	750	150
11-59	C:T	A:G	T:C	T:C	C:G	A:G	G:A	A:T	A:G	A:G	A:G	A:G	G:A	A:T	C:C	SC	17	6	6	7	6	245	40.8333	7	945	135
11-60	C:T	G:G	T:C	T:C	C:G	A:G	G:A	A:T	A:G	A:G	A:G	A:G	G:A	A:T	A:C	*	9	0	5	1				0	0
11-61	C:T	A:G	C:C	C:C	G:G	G:G	A:A	T:T	G:G	G:G	G:G	G:G	A:A	T:T	C:C	SC	8	4	3	1	4	261	65.25	1	127	127
11-62	C:T	A:G	C:C	C:C	G:G	G:G	A:A	T:T	G:G	G:G	G:G	G:G	A:A	T:T	C:C	SC	7	7	0	0	8	1272	159
11-63	C:T	G:G	T:C	T:C	C:G	A:G	G:A	A:T	A:G	A:G	A:G	A:G	G:A	?	A:C	SI	3	0	0	0							Classified based on pollen tube growth
11-64	T:T	A:G	C:C	C:C	G:G	G:G	A:A	T:T	G:G	G:G	G:G	G:G	A:A	T:T	C:C	SC	24	8	17	4	8	354	44.25	6	362	60.3333
11-65	C:T	A:G	C:C	C:C	G:G	G:G	A:A	T:T	G:G	G:G	G:G	G:G	A:A	T:T	A:C	SC	6	5	7	7	5	443	88.6	7	1428	204
11-66	T:T	A:G	C:C	C:C	G:G	G:G	A:A	T:T	G:G	G:G	G:G	G:G	A:A	T:T	C:C	SC	12	4	4	4	4	369	92.25	3	377	125.667
11-67	C:T	A:G	C:C	C:C	G:G	G:G	A:A	T:T	G:G	G:G	G:G	G:G	A:A	T:T	C:C	SC	8	5	8	8	5	376	75.2	8	2652	331.5
11-68	C:T	A:G	C:C	C:C	G:G	G:G	A:A	T:T	G:G	G:G	G:G	G:G	A:A	T:T	C:C	SC	10	7	8	7	7	1153	164.714	7	2437	348.143
11-69	C:T	G:G	C:C	C:C	G:G	G:G	A:A	T:T	G:G	G:G	G:G	G:G	A:A	T:T	A:C	SC	10	6	3	1	6	507	84.5	1	183	183
11-70	T:T	G:G	T:C	T:C	C:G	A:G	G:A	A:T	A:G	A:G	A:G	A:G	G:A	A:T	A:C	*	25	2	17	4	0	0		4	682	170.5
11-71	T:T	G:G	T:C	T:C	C:G	A:G	G:A	A:T	A:G	A:G	A:G	A:G	G:A	A:T	A:C	SI	5	0	0	0							Classified based on pollen tube growth
11-72	C:T	A:G	C:C	C:C	G:G	G:G	A:A	T:T	G:G	G:G	G:G	G:G	A:A	T:T	C:C	*	7	6	9	9	6	145	24.1667	8	766	95.75
11-73	C:T	A:G	C:C	C:C	G:G	G:G	A:A	T:T	G:G	G:G	G:G	G:G	A:A	T:T	C:C	*	3	1	9	5	1	27	27	5	1104	220.8
11-74	C:T	A:G	C:C	C:C	G:G	G:G	A:A	T:T	G:G	G:G	G:G	G:G	A:A	T:T	C:C	*	2	0	0	0
11-75	C:T	A:G	C:C	C:C	G:G	G:G	A:A	T:T	G:G	G:G	G:G	G:G	A:A	T:T	C:C	SC	12	3	5	4	3	227	75.6667	4	565	141.25
11-76	T:T	G:G	T:C	T:C	C:G	A:G	G:A	A:T	A:G	A:G	A:G	A:G	G:A	A:T	A:C	SI	20	0	8	5				5	206	41.2
11-77	C:T	A:G	C:C	C:C	G:G	G:G	A:A	T:T	G:G	G:G	G:G	G:G	A:A	T:T	C:C	SC	6	3	1	1	3	360	120	1	138	138
11-78	C:T	A:G	C:C	C:C	G:G	G:G	A:A	T:T	G:G	G:G	G:G	G:G	A:A	T:T	C:C	SC	7	5	1	0	5	447	89.4
11-79	C:T	A:G	C:C	C:C	G:G	G:G	A:A	T:T	G:G	G:G	G:G	G:G	A:A	T:T	C:C	*	5	0	0	0
11-80	C:T	G:G	T:C	T:C	C:G	A:G	G:A	A:T	A:G	A:G	A:G	A:G	G:A	A:T	A:C	SI	22	0	19	2				2	278	139
11-81	C:T	A:G	C:C	C:C	G:G	G:G	A:A	T:T	G:G	G:G	G:G	G:G	A:A	T:T	C:C	*	2	0	3	0
11-82	T:T	A:G	C:C	C:C	G:G	G:G	A:A	T:T	G:G	G:G	G:G	G:G	A:A	T:T	C:C	*	0	0	11	2				2	150	75
11-83	C:T	A:G	C:C	T:C	C:G	A:G	G:A	A:T	A:G	A:G	A:G	A:G	G:A	A:T	C:C	SI	20	0	15	6				6	604	100.667
11-84	C:T	A:G	C:C	C:C	G:G	G:G	A:A	T:T	G:G	G:G	G:G	G:G	A:A	T:T	C:C	SC	6	5	10	6	5	710	142	8	667	83.375
11-85	C:T	A:G	C:C	C:C	G:G	G:G	A:A	T:T	G:G	G:G	G:G	G:G	A:A	T:T	C:C	SI	20	0	16	3				3	579	193
11-86	T:T	G:G	T:C	T:C	C:G	A:G	G:A	A:T	A:G	A:G	A:G	A:G	G:A	A:T	A:C	*	17	0	1	0
11-87	C:T	A:G	C:C	C:C	G:G	G:G	A:A	T:T	G:G	G:G	G:G	G:G	A:A	T:T	C:C	SC	20	5	7	2	8	1284	160.5	2	609	304.5
11-88	C:T	A:G	C:C	C:C	G:G	G:G	A:A	T:T	G:G	G:G	G:G	G:G	A:A	T:T	C:C	SC	14	5	6	6	6	502	83.6667	6	1183	197.167
11-89	T:T	A:G	C:C	C:C	G:G	G:G	A:A	T:T	G:G	G:G	G:G	G:G	A:A	T:T	A:C	SC	9	9	7	7	9	1979	219.889	7	1059	151.286
11-90	C:T	A:G	T:C	T:C	C:G	A:G	G:A	A:T	A:G	A:G	A:G	A:G	G:A	A:T	C:C	*	20	9	8	7	9	200	22.2222	4	418	104.5
11-91	C:T	A:G	C:C	T:C	C:G	A:G	G:A	A:T	A:G	A:G	A:G	A:G	G:A	A:T	C:C	SC	20	1	12	10	1	35	35	10	2301	230.1
11-92	C:T	A:G	T:C	T:C	C:G	A:G	G:A	A:T	A:G	A:G	A:G	A:G	G:A	A:T	C:C	*	0	0	0	0
11-93	C:T	A:G	C:C	C:C	G:G	G:G	A:A	T:T	G:G	G:G	G:G	G:G	A:A	T:T	C:C	SC	11	8	12	4	9	1134	126	4	575	143.75
11-94	C:T	A:G	C:C	C:C	G:G	G:G	A:A	T:T	G:G	G:G	G:G	G:G	A:A	T:T	C:C	*	4	0	8	2				2	510	255
11-95	C:T	A:G	C:C	T:C	C:G	A:G	G:A	A:T	A:G	A:G	A:G	A:G	G:A	A:T	C:C	SI	20	0	12	2				2	372	186
11-96	T:T	G:G	T:C	T:C	C:G	A:G	G:A	A:T	A:G	A:G	A:G	A:G	G:A	A:T	A:C	*	20	1	13	4	1	100	100	4	925	231.25
11-97	C:T	A:G	C:C	C:C	G:G	G:G	A:A	T:T	G:G	G:G	G:G	G:G	A:A	T:T	C:C	SC	10	5	3	1	5	537	107.4	1	73	73
11-98	T:T	G:G	T:C	C:C	G:G	G:G	A:A	T:T	G:G	G:G	G:G	G:G	A:A	T:T	A:C	*	0	0	2	0
11-99	C:T	A:G	T:C	T:C	C:G	A:G	G:A	A:T	A:G	A:G	A:G	A:G	G:A	A:T	C:C	*	10	0	1	1				1	142	142
11-100	C:T	A:G	T:C	T:C	C:G	A:G	G:A	A:T	A:G	A:G	A:G	A:G	G:A	A:T	C:C	SI	20	0	8	6				6	1118	186.333
11-101	T:T	G:G	T:C	T:C	C:G	A:G	G:A	A:T	A:G	A:G	A:G	A:G	G:A	A:T	A:C	SC	20	2	7	4	2	72	36	4	953	238.25
11-102	T:T	G:G	T:C	T:C	C:G	A:G	G:A	A:T	A:G	A:G	A:G	A:G	G:A	A:T	A:C	SI	20	0	4	2				2	368	184
11-103	C:T	A:G	C:C	C:C	G:G	G:G	A:A	T:T	G:G	G:G	G:G	G:G	A:A	T:T	C:C	SC	2	2	0	0	2	273	136.5
11-104	C:T	A:G	C:C	C:C	G:G	G:G	A:A	T:T	G:G	G:G	G:G	G:G	A:A	T:T	C:C	SC	6	3	0	0	0	0
11-105	C:T	A:G	C:C	C:C	G:G	G:G	A:A	T:T	G:G	G:G	G:G	G:G	A:A	T:T	C:C	SC	10	0	10	5				5	221	44.2
11-106	C:T	A:G	C:C	C:C	G:G	G:G	A:A	T:T	G:G	G:G	G:G	G:G	A:A	T:T	C:C	SC	9	5	13	12	5	759	151.8	10	2638	263.8
11-107	T:T	G:G	C:C	C:C	G:G	G:G	A:A	T:T	G:G	G:G	G:G	G:G	A:A	T:T	A:C	SC	7	5	8	8	5	329	65.8	8	1348	168.5
11-108	C:T	A:G	C:C	C:C	G:G	G:G	A:A	T:T	G:G	G:G	G:G	G:G	A:A	T:T	C:C	*	20	12	5	5	12	1	0.0833333	5	1185	237
11-109	C:T	A:G	T:C	T:C	C:G	A:G	G:A	A:T	A:G	A:G	A:G	A:G	G:A	A:T	C:C	SI	20	0	6	5				5	985	197
11-110	T:T	G:G	T:C	T:C	C:G	A:G	G:A	A:T	A:G	A:G	A:G	A:G	G:A	A:T	A:C	SI	20	0	13	8				8	1288	161
11-111	T:T	G:G	T:C	T:C	C:G	A:G	G:A	A:T	A:G	A:G	A:G	A:G	G:A	A:T	A:C	*	13	1	3	3	1	91	91	3	566	188.667
11-112	C:T	A:G	C:C	C:C	G:G	G:G	A:A	T:T	G:G	G:G	G:G	G:G	A:A	T:T	C:C	SC	10	5	8	5	5	683	136.6	5	906	181.2
11-113	C:T	A:G	C:C	C:C	G:G	G:G	A:A	T:T	G:G	G:G	G:G	G:G	A:A	T:T	C:C	SC	21	11	10	8	11	1023	93	8	911	113.875
11-114	C:T	A:G	T:C	T:C	C:G	A:G	G:A	A:T	A:G	A:G	A:G	A:G	G:A	A:T	C:C	SI	20	0	10	6				6	1020	170
11-115	C:T	A:G	C:C	C:C	G:G	G:G	A:A	T:T	G:G	G:G	G:G	G:G	A:A	T:T	C:C	SC	10	7	7	5	7	969	138.429	5	1157	231.4
11-116	C:T	A:G	C:C	C:C	G:G	G:G	A:A	T:T	G:G	G:G	G:G	G:G	A:A	T:T	C:C	*	0	0	0	0
11-117	T:T	G:G	T:C	T:C	C:G	A:G	G:A	A:T	A:G	A:G	A:G	A:G	G:A	A:T	A:C	SI	20	1	6	6				6	683	113.833
11-118	T:T	G:G	T:C	T:C	C:G	A:G	G:A	A:T	A:G	A:G	A:G	A:G	G:A	A:T	A:C	*	0	0	0	0
11-119	C:T	A:G	C:C	C:C	G:G	G:G	A:A	T:T	G:G	G:G	G:G	G:G	A:A	T:T	C:C	*	20	5	9	5	5	64	12.8	5	515	103
11-120	T:T	A:G	C:C	C:C	G:G	G:G	A:A	T:T	G:G	G:G	G:G	G:G	A:A	T:T	C:C	SC	7	7	6	5	7	1002	143.143	5	913	182.6
11-121	T:T	G:G	T:C	T:C	C:G	A:G	G:A	A:T	A:G	A:G	A:G	A:G	G:A	A:T	A:C	SI	20	0	15	5				5	349	69.8
11-122	C:T	A:G	C:C	C:C	G:G	G:G	A:A	T:T	G:G	G:G	G:G	G:G	A:A	T:T	C:C	SC	7	6	10	10	5	1334	266.8	10	1907	190.7
11-123	C:T	G:G	T:C	T:C	C:G	A:G	G:A	A:T	A:G	A:G	A:G	A:G	G:A	A:T	A:C	SI	12	0	0	0							Classified based on pollen tube growth
11-124	T:T	G:G	T:C	T:C	C:G	A:G	G:A	A:T	A:G	A:G	A:G	A:G	G:A	A:T	A:C	SI	23	0	22	2				1	3	3
11-125	T:T	A:G	C:C	C:C	G:G	G:G	A:A	T:T	G:G	G:G	G:G	G:G	A:A	T:T	C:C	SC	7	5	5	5	5	1791	358.2	1	379	379
11-126	C:T	A:G	T:C	T:C	C:G	A:G	G:A	A:T	A:G	A:G	A:G	A:G	G:A	A:T	C:C	*	20	0	4	0
11-127	T:T	A:G	C:C	C:C	G:G	G:G	A:A	T:T	G:G	G:G	G:G	G:G	A:A	T:T	C:C	SC	7	7	14	1	7	1269	181.286	1	82	82
11-128	T:T	G:G	T:C	T:C	C:G	A:G	G:A	A:T	A:G	A:G	A:G	A:G	G:A	A:T	A:C	SI	21	0	0	0							Classified based on pollen tube growth
11-129	C:T	A:G	T:C	T:C	C:G	A:G	G:A	A:T	A:G	A:G	A:G	A:G	G:A	A:T	C:C	SC	28	4	11	9	4	211	52.75	9	2020	224.444
11-130	C:T	A:G	C:C	C:C	G:G	G:G	A:A	T:T	G:G	G:G	G:G	G:G	A:A	T:T	C:C	SC	6	6	4	4	6	792	132	3	854	284.667
11-131	T:T	G:G	T:C	T:C	C:G	A:G	G:A	A:T	A:G	A:G	A:G	A:G	G:A	A:T	A:C	SI	20	0	16	6				6	841	140.167
11-132	C:T	A:G	C:C	C:C	G:G	G:G	A:A	T:T	G:G	G:G	G:G	G:G	A:A	T:T	C:C	SC	20	13	15	3	0	0		2	312	156
11-133	C:T	A:G	C:C	C:C	G:G	G:G	A:A	T:T	G:G	G:G	G:G	G:G	A:A	T:T	C:C	SC	20	5	4	0	5	408	81.6
11-134	C:T	A:G	T:C	T:C	C:G	A:G	G:A	A:T	A:G	A:G	A:G	A:G	G:A	A:T	C:C	*	25	2	7	7	2	12	6	7	2073	296.143
11-135	C:T	A:G	C:C	C:C	G:G	G:G	A:A	T:T	G:G	G:G	G:G	G:G	A:A	T:T	C:C	SC	12	7	6	5	9	1575	175	4	1786	446.5
11-136	C:T	A:G	C:C	C:C	G:G	G:G	A:A	T:T	G:G	G:G	G:G	G:G	A:A	T:T	C:C	SC	10	9	9	8	9	559	62.1111	8	1317	164.625
11-137	C:T	A:G	C:C	C:C	G:G	A:G	A:A	T:T	G:G	G:G	G:G	G:G	A:A	T:T	C:C	SC	11	5	22	3	5	479	95.8	2	222	111
11-138	C:T	G:G	T:C	T:C	C:G	A:G	G:A	A:T	A:G	A:G	A:G	A:G	G:A	A:T	A:C	*	21	1	0	0	1	43	43
11-139	C:T	A:G	C:C	C:C	G:G	G:G	A:A	T:T	G:G	G:G	G:G	G:G	A:A	T:T	C:C	SC	20	6	14	1	6	848	141.333	1	273	273
11-140	C:T	A:G	C:C	C:C	G:G	G:G	A:A	T:T	G:G	G:G	G:G	G:G	A:A	T:T	C:C	SC	6	5	7	8	5	239	47.8	6	1319	219.833
11-141	C:T	A:G	T:C	T:C	C:G	A:G	G:A	A:T	A:G	A:G	A:G	A:G	G:A	A:T	C:C	SI	26	1	9	5	0	0		5	402	80.4
11-142	C:T	A:G	C:C	C:C	G:G	G:G	A:A	T:T	G:G	G:G	G:G	G:G	A:A	T:T	C:C	SC	16	5	9	3	0	0		3	520	173.333
11-143	C:T	A:G	C:C	C:C	G:G	G:G	A:A	T:T	G:G	G:G	G:G	G:G	A:A	T:T	C:C	SC	13	8	14	8	9	1650	183.333	8	1459	182.375
11-144	T:T	A:G	C:C	C:C	G:G	G:G	A:A	T:T	G:G	G:G	G:G	G:G	A:A	T:T	C:C	SC	8	3	7	1	3	594	198	0	0
11-145	T:T	G:G	T:C	T:C	C:G	A:G	G:A	A:T	A:G	A:G	A:G	A:G	G:A	A:T	A:C	SI	20	0	16	5				5	426	85.2
11-146	C:T	A:G	C:C	C:C	G:G	G:G	A:A	A:T	A:G	A:G	A:G	A:G	G:A	A:T	C:C	SI	20	0	15	6				6	1055	175.833
11-147	C:T	G:G	T:C	T:C	C:G	A:G	G:A	A:T	A:G	A:G	A:G	A:G	G:A	A:T	A:C	SC	20	2	9	6	2	122	61	6	315	52.5
11-148	T:T	G:G	T:C	T:C	C:G	A:G	G:A	A:T	A:G	A:G	A:G	A:G	G:A	A:T	A:C	SI	20	0	9	8				7	1017	145.286
11-149	C:T	A:G	C:C	C:C	G:G	G:G	A:A	T:T	G:G	G:G	G:G	G:G	A:A	T:T	C:C	SC	8	6	12	6	7	336	48	6	600	100
11-150	T:T	A:G	C:C	C:C	G:G	G:G	A:A	T:T	G:G	G:G	G:G	G:G	A:A	T:T	C:C	SC	9	8	7	4	8	1064	133	4	350	87.5
11-Ex1	T:T	A:G	C:C	C:C	G:G	G:G	A:A	T:T	G:G	G:G	G:G	G:G	A:A	T:T	C:C	*	13	26	7	18	8	230	28.75	6	400	66.6667
11-Ex2	T:T	G:G	T:C	T:C	C:G	A:G	G:A	A:T	A:G	A:G	A:G	A:G	G:A	A:T	A:C	*	25	6	5	20	2	15	7.5	5	829	165.8
11-Ex3	T:T	A:G	C:C	C:C	G:G	G:G	A:A	T:T	G:G	G:G	G:G	G:G	A:A	T:T	C:C	SC	7	27	6	15	8	946	118.25	5	230	46
11-Ex4	T:T	A:G	C:C	C:C	G:G	G:G	A:A	T:T	G:G	G:G	G:G	G:G	A:A	T:T	C:C	SC	7	34	5	16	10	1246	124.6	4	603	150.75
11-Ex5	C:T	G:G	T:C	T:C	C:G	A:G	G:A	A:T	A:G	A:G	A:G	A:G	G:A	A:T	A:C	*	9	8	6	0	2	58	29
11-Ex6	C:T	A:G	C:C	C:C	G:G	G:G	A:A	T:T	G:G	G:G	G:G	G:G	A:A	T:T	C:C	*	10	31	5	3	9	878	97.5556	2	346	173
11-Ex7	C:T	G:G	T:C	T:C	C:G	A:G	G:A	A:T	A:G	A:G	A:G	A:G	G:A	A:T	A:C	SC	5	0	0	0
11-Ex8	C:T	A:G	C:C	C:C	G:G	G:G	A:A	T:T	G:G	G:G	G:G	G:G	A:A	T:T	?	*	2	3	7	17	1	85	85	4	1162	290.5
11-Ex9	C:T	A:G	C:C	C:C	G:G	G:G	A:A	T:T	G:G	G:G	G:G	G:G	A:A	T:T	C:C	SC	7	18	6	10	6	403	67.1667	5	182	36.4
11-Ex10	C:T	A:G	T:C	T:C	C:G	A:G	G:A	A:T	A:G	A:G	A:G	A:G	G:A	A:T	C:C		11	2	2	0	2	68	34
11-Ex11	T:T	A:G	C:C	C:C	G:G	G:G	A:A	T:T	G:G	G:G	G:G	G:G	A:A	T:T	C:C		11	16	1	4	6	1057	176.167	2	230	115
11-151	C:T	A:G	T:C	T:C	C:G	A:G	G:A	A:T	A:G	A:G	A:G	A:G	G:A	A:T	A:C	SC	21	0	8	2
11-152	T:T	G:G	C:C	C:C	G:G	G:G	A:A	T:T	G:G	G:G	G:G	G:G	A:A	T:T	C:C	SC	20	3	9	4

## Sheet: Style imaging 18SC11
Genotype	self/bulk	Style #	deepest penetration%	% that reaches deepest penetration
5	Self	1	100	5
8	Self	1	80	1
8	Self	2	50	3
8	Self	3	30	1
8	Self	1	30	1
8	Self	2	30	1
8	Self	3	30	1
14	Self	1	100	1
14	Self	2	100	3
14	Self	3	75	1
14	Self	4	100	4
14	Self	1	75	1
14	Self	2	95	1
14	Self	3	100	7
15	Self	1	90	1
15	Self	1	100	5
15	Self	2	100	10
15	Self	3	100	3
16	Self	1	50	1
16	Self	2	80	1
16	Self	3	100	10
16	Self	4	100	3
19	Self	1	100	90
21	Self	1	5	1
21	Self	2	5	1
22	Self	1	30	1
24	Self	1	100	5
24	Self	2	90	1
24	Self	3	100	1
25	Self	1	100	10
25	Self	2	100	20
25	Self	3	100	30
25	Self	4	100	36
25	Self	1	100	4
25	Self	2	98	1
25	Self	3	100	3
25	Self	4	100	10
25	Self	5	100	4
26	Self	1	100	80
26	Self	1	100	90
26	Self	2	100	75
29	Self	1	100	1
29	Self	2	50	1
29	Self	1	100	2
29	Self	2	100	3
30	Self	1	100	20
30	Self	2	100	20
30	Self	3	100	4
30	Self	4	100	5
30	Self	5	100	10
31	Self	1	80	1
31	Self	1	100	40
31	Self	2	100	30
31	Self	3	100	70
32	Self	1	100	10
32	Self	2	100	60
36	Self	1	100	5
37	Self	1	100	40
37	Self	2	100	20
37	Self	3	100	20
37	Self	4	100	10
37	Self	1	100	90
37	Self	2	100	90
37	Self	3	100	80
37	Self	4	100	90
37	Self	5	100	90
39	Self	1	100	90
47	self	1	100	70
47	Self	1	100	90
47	Self	2	100	90
47	Self	3	100	90
51	Self	1	100	50
54	Self	1	100	60
54	Self	1	100	100
54	Self	2	100	100
55	Self	1	100	5
55	Self	2	100	10
55	Self	3	100	3
55	Self	4	100	10
59	Self	1	100	100
59	Self	2	100	100
59	Self	1	100	20
63	Self	1	100	4
63	Self	2	100	5
63	Self	3	100	16
70	Self	1	75	1
70	Self	2	80	1
70	Self	1	100	80
70	Self	2	100	80
70	Self	3	100	80
70	Self	1	100	20
70	Self	2	100	10
70	Self	3	100	12
70	Self	4	100	19
70	Self	5	100	4
70	Self	6	100	30
70	Self	7	100	7
71	Self	1	98	1
71	Self	1	100	8
71	Self	2	100	22
73	Self	1	100	45
74	Self	1	100	20
78	Self	1	100	95
78	Self	2	100	95
80	Self	1	50	1
80	Self	2	60	1
80	Self	3	50	1
80	Self	1	30	1
80	Self	2	20	1
80	Self	3	30	1
80	Self	4	50	1
81	Self	1	100	50
84	Self	1	100	100
84	Self	2	100	100
84	Self	3	100	100
84	Self	1	100	10
84	Self	1	100	70
84	Self	2	100	90
91	Self	1	100	40
91	Self	2	100	50
91	Self	3	100	30
91	Self	4	100	1
91	Self	5	100	1
91	Self	1	100	90
99	Self	1	100	31
99	Self	2	100	17
99	Self	3	100	12
99	Self	1	100	1
99	Self	1	100	20
101	Self	1	100	2
101	Self	2	100	20
101	Self	3	100	9
101	Self	4	100	5
101	Self	5	100	3
101	Self	6	100	5
105	Self	1	100	40
105	Self	2	100	50
105	Self	3	100	30
105	Self	4	100	90
105	Self	5	100	95
105	Self	1	100	98
105	Self	2	100	70
105	Self	3	100	90
106	Self	1	50	1
106	Self	2	100	90
106	Self	3	100	100
106	Self	4	100	100
108	Self	1	100	100
113	Self	1	100	100
114	Self	1	95	1
114	Self	2	100	1
114	Self	3	100	1
114	Self	4	100	1
114	Self	5	100	12
117	Self	1	0	0
117	Self	2	0	0
121	Self	1	0	0
121	Self	2	0	0
121	Self	3	0	0
122	Self	1	100	80
122	Self	1	100	80
122	Self	2	100	90
122	Self	3	100	90
123	Self	1	100	90
123	Self	2	100	4
123	Self	3	90	1
124	Self	1	80	1
124	Self	2	50	1
124	Self	1	80	1
124	Self	2	85	1
124	Self	3	60	1
128	Self	1	75	1
128	Self	2	50	1
128	Self	3	55	1
128	Self	4	50	1
128	Self	5	60	1
129	Self	1	100	90
129	Self	2	100	90
129	Self	3	100	90
129	Self	4	100	90
129	Self	5	80	1
129	Self	6	100	80
133	Self	1	100	80
134	Self	1	100	50
134	Self	2	100	30
134	Self	3	100	30
134	Self	4	100	50
134	Self	5	100	80
134	Self	6	100	90
138	Self	1	100	3
138	Self	2	95	1
141	Self	1	95	1
141	Self	2	100	1
141	Self	3	90	1
141	Self	4	100	0.5
145	Self	1	100	100
147	Self	1	100	2
147	Self	2	50	1
147	Self	3	30	1
147	Self	4	100	3
147	Self	5	100	2
147	Self	6	100	1
151	self	1	100	80
151	self	2	100	90
151	self	3	100	10
151	self	4	100	90
151	self	5	100	90
151	self	6	100	95
151	self	7	100	80
151	Self	1	100	100
151	Self	2	100	100
151	Self	3	100	100
151	Self	4	100	100
151	Self	5	100	100
151	Self	6	100	100
151	Self	7	100	100
151	Self	8	100	100
151	Bulk	1	0	0
151	Bulk	2	100	20
151	Bulk	3	100	2
151	Bulk	4	100	1
151	Bulk	5	0	0
151	Bulk	6	100	70
151	Bulk	7	100	1
151	Bulk	8	98	1
151	Bulk	1	100	90
151	Bulk	2	100	90
151	Bulk	3	100	100
151	Bulk	4	100	100
151	Bulk	5	100	90
152	Self	4	90	1
152	Self	1	70	1
152	Self	2	95	1
152	Self	3	70	1
152	Self	4	60	1
152	Self	5	70	1
152	Self	6	60	1
152	Self	7	100	1
152	Self	8	60	1
152	Self	9	80	1
152	Self	10	90	1
53	Self	1	100	60
53	Self	2	100	80
53	Self	3	100	50
53	Self	4	100	30
53	Self	5	100	70
53	Self	6	100	90
27	Self	1	100	10
27	Self	2	100	80
27	Self	3	100	40
27	Self	4	100	10
27	Self	5	100	10
27	Self	6	leeg
27	Self	7	100	5
27	Self	8	100	20
7	Self	1	100	5
7	Self	2	100	1
7	Self	3	100	1
7	Self	4	100	1
7	Self	5	100	1
7	Self	6	100	2
90	Self	1	100	0.1
90	Self	2	100	0.2
90	Self	3	100	10
90	Self	4	100	0.1
90	Self	5	100	1
21	Self	1	5
21	Self	2	5
85	Self	1	100	0.1
85	Self	2	100	0.1
85	Self	3	100	0.1
85	Self	4	50	1
101	Self	1	100	1
101	Self	2	100	20
101	Self	3	100	1
101	Self	4	100	1
101	Self	5	100	5
101	Self	6	100	1
147	Self	1	100	1
147	Self	2	50	5
147	Self	3	50	1
147	Self	4	100	0.1
147	Self	5	100	0.1
147	Self	6	100	0.1
59	Self	1	100	40
59	Self	2	100	75
59	Self	3	100	40
59	Self	4	100	70
59	Self	5	100	40
129	Self	1	100	80
129	Self	2	100	5
129	Self	3	100	30
129	Self	4	100	30
129	Self	5	80	1
129	Self	6	100	75
134	Self	1	100	5
134	Self	2	100	10
134	Self	3	100	5
134	Self	4	100	10
134	Self	5	100	15
134	Self	6	100	40
91	Self	1	80	1
91	Self	2	100	1
146	Self	1	80	5
146	Self	2	95	1
146	Self	3	90	1
146	Self	4	75	1
146	Self	5	60	1
146	Bulk	1	100	15
146	Bulk	2	100	15

## Sheet: 18SC12
genotype	SOT12-02478572	SOT12-50632815	SOT12-57348932	SOT12-58583551	SOT12-58822517	SOT12-58962004	SOT12-58996998	SOT12-59045637	SOT12-59130723	SOT12-59155069	SOT12-59173975	SOT12-59188763	SOT12-59214797	SOT12-59225998	SOT12-61145775	Classification	# Self-pollinations	# self-berries	# bulk-pollinations	# bulk-berries	# self-berries cleaned	# total self-seed	# self-seed per self-berry	# bulk berries cleaned	# total bulk-seed	# bulk seed per bulk-berry	Notes
12-001	C:C	A:A	C:C	C:C	G:G	G:G	A:A	T:T	G:G	G:G	G:G	G:G	A:A	T:T	C:C	*	0	0	0	0
12-002	T:T	G:G	T:C	T:C	C:G	A:G	G:A	A:T	A:G	A:G	A:G	A:G	G:A	A:T	A:C	*	20	0	16	0
12-003	C:T	A:G	C:C	C:C	G:G	G:G	A:A	T:T	G:G	G:G	G:G	G:G	A:A	T:T	C:C	*	12	6	0	0
12-004	C:T	A:G	T:C	T:C	C:G	A:G	G:A	A:T	A:A	A:A	A:A	A:A	G:G	A:A	A:C	*	0	0	0	0
12-005	C:T	A:G	C:C	C:C	G:G	G:G	A:A	T:T	G:G	G:G	G:G	G:G	A:A	T:T	C:C	*	0	0	0	0
12-006	C:T	A:G	C:C	C:C	G:G	G:G	A:A	T:T	G:G	G:G	G:G	G:G	A:A	T:T	C:C	SC	22	5	10	2	5	219	43.8	2	330	165
12-007	T:T	G:G	T:C	T:C	C:G	A:G	G:A	A:T	A:G	A:G	A:G	A:G	G:A	A:T	A:C	*	20	0	15	0
12-008	T:T	G:G	T:C	T:C	C:G	A:G	G:A	A:T	A:G	A:G	A:G	A:G	G:A	A:T	A:C	SI	7	0	0	0							Classified based on pollen tube growth
12-009	T:T	A:G	C:C	C:C	G:G	G:G	A:A	T:T	G:G	G:G	G:G	G:G	A:A	T:T	C:C	SC	10	7	15	3	7	642	91.7143	3	278	92.6667	Classified based on pollen tube growth
12-010	C:T	A:G	C:C	C:C	G:G	G:G	A:A	T:T	G:G	G:G	G:G	G:G	A:A	T:T	C:C	SC	20	1	16	0
12-011	C:T	A:G	C:C	T:C	C:G	A:G	G:A	A:T	A:G	A:G	A:G	A:G	G:A	A:T	C:C	SI	17	0	5	0							Classified based on pollen tube growth
12-012	T:T	A:G	C:C	C:C	G:G	G:G	G:A	A:T	A:G	A:G	A:G	A:G	G:A	A:T	C:C	SI	20	0	10	5				5	741	148.2
12-013	C:T	A:A	C:C	C:C	G:G	G:G	A:A	T:T	G:G	G:G	G:G	G:G	A:A	T:T	C:C	*	0	0	0	0
12-014	C:T	A:G	T:C	T:C	?	A:G	G:A	A:T	A:G	A:G	A:G	A:G	G:A	A:T	C:C	SI	2	0	0	0							Classified based on pollen tube growth
12-015	C:T	A:G	T:C	T:C	C:G	A:G	G:A	A:T	A:G	A:G	A:G	A:G	G:A	A:T	A:C	*	0	0	0	0
12-016	T:T	G:G	C:C	C:C	G:G	G:G	A:A	T:T	G:G	G:G	G:G	G:G	A:A	T:T	A:C	SC	8	6	17	3	6	1437	239.5	3	267	89
12-017	C:T	A:G	C:C	C:C	G:G	G:G	A:A	T:T	G:G	G:G	G:G	G:G	A:A	T:T	C:C	SC	7	6	3	1	6	476	79.3333	1	41	41
12-018	T:T	A:G	C:C	C:C	G:G	A:G	A:A	T:T	G:G	G:G	G:G	G:G	A:A	T:T	C:C	SC	10	6	0	0	6	387	64.5
12-019	T:T	G:G	T:C	T:C	C:G	A:G	G:A	A:T	A:G	A:G	A:G	A:G	G:A	A:T	A:C	*	0	0	0	0
12-020	C:C	A:A	C:C	C:C	G:G	A:G	G:A	A:T	A:G	A:G	A:G	A:G	G:A	A:T	C:C	*	0	0	0	0
12-021	C:T	A:G	C:C	C:C	G:G	G:G	A:A	T:T	G:G	G:G	G:G	G:G	A:A	T:T	C:C	SC	12	7	10	8	7	571	81.5714	8	1119	139.875
12-022	C:T	A:G	C:C	C:C	G:G	A:G	A:A	T:T	G:G	G:G	G:G	G:G	A:A	T:T	C:C	*	16	0	4	0
12-023	C:T	G:G	T:C	T:C	C:G	A:G	G:A	A:T	A:G	A:G	A:G	A:G	G:A	A:T	A:C	SI	20	0	13	6				6	748	124.667
12-024	T:T	G:G	T:C	T:C	C:G	A:G	G:A	A:T	A:G	A:G	A:G	A:G	G:A	A:T	A:C	*	17	0	7	0
12-025	C:T	A:G	C:C	C:C	G:G	G:G	A:A	T:T	G:G	G:G	G:G	G:G	A:A	T:T	C:C	SC	2	2	0	0	2	280	140
12-026	C:T	G:G	T:C	C:C	G:G	G:G	A:A	T:T	G:G	G:G	G:G	G:G	A:A	T:T	A:C	SC	5	2	0	0	2	250	125
12-027	C:T	A:G	C:C	C:C	G:G	G:G	A:A	T:T	G:G	G:G	G:G	G:G	A:A	T:T	C:C	SC	10	7	2	0	6	603	100.5
12-028	T:T	A:G	C:C	C:C	G:G	G:G	A:A	T:T	G:G	G:G	G:G	G:G	A:A	T:T	C:C	*	0	0	0	0
12-029	T:T	A:G	C:C	C:C	G:G	G:G	A:A	T:T	G:G	G:G	G:G	G:G	A:A	T:T	C:C	SC	9	5	8	6	5	938	187.6	7	879	125.571
12-030	T:T	G:G	T:C	T:C	C:G	A:G	G:A	A:T	A:G	A:G	A:G	A:G	G:A	A:T	A:C	*	21	0	20	0
12-031	C:T	A:G	C:C	C:C	G:G	G:G	A:A	T:T	G:G	G:G	G:G	G:G	A:A	T:T	C:C	*	0	0	0	0
12-032	C:T	A:G	T:C	T:C	C:G	A:G	G:A	A:T	A:G	A:G	A:G	A:G	G:A	A:T	C:C	*	4	0	0	0
12-033	C:T	A:G	C:C	C:C	G:G	G:G	A:A	T:T	G:G	G:G	G:G	G:G	A:A	T:T	C:C	SC	13	5	12	0	5	212	42.4
12-034	T:T	G:G	T:C	T:C	C:G	A:G	G:A	A:T	A:G	A:G	A:G	A:G	G:A	A:T	A:C	SI	20	0	20	5				6	799	133.167
12-035	T:T	G:G	T:C	T:C	C:G	A:G	G:A	A:T	G:G	G:G	G:G	G:G	A:A	T:T	A:C	*	1	0	0	0
12-036	C:T	A:G	C:C	C:C	G:G	G:G	A:A	T:T	G:G	G:G	G:G	G:G	A:A	T:T	C:C	SC	11	4	0	0	3	119	39.6667
12-037	T:T	G:G	T:C	T:C	C:G	A:G	G:A	A:T	A:G	A:G	A:G	A:G	G:A	A:T	A:C	SI	20	0	3	1
12-038	T:T	G:G	T:C	T:C	C:G	A:G	G:A	A:T	A:G	A:G	A:G	A:G	G:A	A:T	A:C	*	8	0	0	0
12-039	T:T	G:G	T:C	T:C	C:G	A:G	G:A	A:T	A:G	A:G	A:G	A:G	G:A	A:T	A:C	*	13	0	0	0				1	12	12
12-040	C:T	A:G	C:C	C:C	G:G	G:G	A:A	T:T	G:G	G:G	G:G	G:G	A:A	T:T	C:C	SC	12	9	15	1	9	764	84.8889	1	92	92
12-041	C:T	A:G	T:C	T:C	C:G	A:G	G:A	A:T	A:G	A:G	A:G	A:G	G:A	A:T	C:C	SI	11	0	8	1				1	134	134
12-042	T:T	A:G	C:C	C:C	G:G	G:G	A:A	T:T	G:G	G:G	G:G	G:G	A:A	T:T	C:C	SC	8	5	10	0	5	549	109.8
12-043	T:T	G:G	T:C	T:C	C:G	A:G	G:A	A:T	A:G	A:G	A:G	A:G	G:A	A:T	A:C	SI	20	0	8	5				5	439	87.8
12-044	C:T	A:G	T:C	T:C	C:G	A:G	G:A	A:T	A:G	A:G	A:G	A:G	G:A	A:T	A:C	*	0	0	0	0
12-045	C:T	A:G	T:C	T:C	C:G	A:G	G:A	A:T	A:G	A:G	A:G	A:G	G:A	A:T	C:C	*	20	0	20	0
12-046	C:C	A:A	T:C	T:C	C:G	A:G	G:A	A:T	A:G	A:G	A:G	A:G	G:A	A:T	C:C	*	0	0	0	0
12-047	T:T	G:G	T:C	T:C	C:G	A:G	G:A	A:T	A:G	A:G	A:G	A:G	G:A	A:T	A:C	SI	20	0	20	1				1	79	79
12-048	T:T	G:G	T:C	T:C	C:G	A:G	G:A	A:T	A:G	A:G	A:G	A:G	G:A	A:T	A:C	*	0	0	0	0
12-049	T:T	A:G	C:C	C:C	G:G	G:G	A:A	T:T	G:G	G:G	G:G	G:G	A:A	T:T	C:C	*	20	0	20	0
12-050	C:T	A:G	C:C	C:C	G:G	G:G	A:A	T:T	G:G	G:G	G:G	G:G	A:A	T:T	C:C	SC	14	6	17	3	6	962	160.333	3	267	89
12-051	T:T	G:G	T:C	T:C	C:G	A:G	G:A	A:T	A:G	A:G	A:G	A:G	G:A	A:T	A:C	SI	20	0	20	0							Classified based on pollen tube growth
12-052	C:T	A:G	T:C	T:C	C:G	A:G	G:A	A:T	A:G	A:G	A:G	A:G	G:A	A:T	C:C	*	0	0	0	0
12-053	T:T	G:G	T:C	T:C	C:G	A:G	G:A	A:T	A:G	A:G	A:G	A:G	G:A	A:T	A:C	SI	20	0	6	2				2	57	28.5
12-054	C:T	A:G	C:C	C:C	G:G	G:G	A:A	T:T	G:G	G:G	G:G	G:G	A:A	T:T	C:C	*	11	3	0	4
12-055	C:T	G:G	T:C	T:C	C:G	A:G	G:A	A:T	A:G	A:G	A:G	A:G	G:A	A:T	A:C	*	1	0	0	0
12-056	T:T	G:G	T:C	T:C	G:G	G:G	A:A	T:T	G:G	G:G	G:G	G:G	A:A	T:T	A:C	SC	7	6	27	6	6	552	92	6	623	103.833
12-057	T:T	G:G	T:C	T:C	C:G	A:G	G:A	A:T	A:G	A:G	A:G	A:G	G:A	A:T	A:C	SI	20	0	8	1				1	38	38
12-058	C:T	A:G	C:C	C:C	G:G	G:G	A:A	T:T	G:G	G:G	G:G	G:G	A:A	T:T	C:C	SC	9	4	0	0	4	425	106.25
12-059	T:T	A:G	C:C	C:C	G:G	G:G	A:A	T:T	G:G	G:G	G:G	G:G	A:A	T:T	C:C	SC	24	5	19	0	5	128	25.6				Classified based on pollen tube growth
12-060	C:T	A:G	C:C	C:C	G:G	G:G	A:A	T:T	G:G	G:G	G:G	G:G	A:A	T:T	C:C	*	0	0	0	0
12-061	T:T	G:G	T:C	T:C	C:G	A:G	G:A	A:T	A:G	A:G	A:G	A:G	G:A	A:T	A:C	*	20	0	16	0
12-062	T:T	G:G	T:C	T:C	C:G	A:G	G:A	A:T	A:G	A:G	A:G	A:G	G:A	A:T	A:C	*	0	0	0	0
12-063	T:T	G:G	T:C	T:C	C:G	A:G	G:A	A:T	A:G	A:G	A:G	A:G	G:A	A:T	A:C	*	3	0	0	0
12-064	T:T	G:G	T:C	T:C	C:G	A:G	G:A	A:T	A:G	A:G	A:G	A:G	G:A	A:T	A:C	*	20	0	19	0
12-065	C:T	G:G	T:C	T:C	C:G	A:G	G:A	A:T	A:G	A:G	A:G	A:G	G:A	A:T	A:C	SI	19	0	4	3				3	288	96
12-066	T:T	A:G	C:C	C:C	G:G	G:G	A:A	T:T	G:G	G:G	G:G	G:G	A:A	T:T	C:C	SC	13	10	20	5	11	538	48.9091	5	480	96
12-067	C:T	G:G	T:C	T:C	C:G	A:G	G:A	A:T	A:G	A:G	A:G	A:G	G:A	A:T	A:C	*	6	0	0	0
12-068	C:C	A:G	C:C	C:C	G:G	G:G	A:A	T:T	G:G	G:G	G:G	G:G	A:A	T:T	A:C	*	0	0	0	0
12-069	T:T	G:G	C:C	C:C	G:G	G:G	A:A	T:T	G:G	G:G	G:G	G:G	A:A	T:T	A:C	SC	13	7	11	0	7	980	140
12-070	T:T	G:G	T:C	T:C	C:G	A:G	G:A	A:T	A:G	A:G	A:G	A:G	G:A	A:T	A:C	*	0	0	0	0
12-071	C:T	A:G	C:C	C:C	G:G	G:G	A:A	T:T	G:G	G:G	G:G	G:G	A:A	T:T	C:C	SC	11	8	9	8	10	341	34.1	5	681	136.2	Classified based on pollen tube growth
12-072	C:T	A:G	C:C	C:C	G:G	G:G	A:A	T:T	G:G	G:G	G:G	G:G	A:A	T:T	C:C	SC	20	2	16	0	2	239	119.5
12-073	C:T	G:G	T:C	T:C	C:G	A:G	G:A	A:T	A:G	A:G	A:G	A:G	G:A	A:T	A:C	SI	19	0	15	0							Classified based on pollen tube growth
12-074	C:T	A:G	C:C	C:C	G:G	G:G	A:A	T:T	G:G	G:G	G:G	G:G	A:A	T:T	C:C	*	0	0	0	0
12-075	C:T	G:G	T:C	T:C	C:G	A:G	G:A	A:T	A:G	A:G	A:G	A:G	G:A	A:T	A:C	SI	20	0	13	0							Classified based on pollen tube growth
12-076	C:T	A:G	T:C	T:C	C:G	A:G	G:A	A:T	A:G	A:G	A:G	A:G	G:A	A:T	C:C	SI	22	0	8	5				5	570	114
12-077	C:T	A:G	T:C	T:C	C:G	A:G	G:A	A:T	A:G	A:G	A:G	A:G	G:A	A:T	C:C	SI	20	0	0	0							Classified based on pollen tube growth
12-078	C:T	A:G	T:C	T:C	C:G	A:G	G:A	A:T	A:G	A:G	A:G	A:G	G:A	A:T	C:C	*	3	0	0	0
12-079	C:T	A:G	T:C	T:C	C:G	A:G	G:A	A:T	A:G	A:G	A:G	A:G	G:A	A:T	C:C	*	0	0	0	0
12-080	C:T	A:G	C:C	C:C	G:G	G:G	A:A	T:T	G:G	G:G	G:G	G:G	A:A	T:T	C:C	SC	8	8	10	10	8	1431	178.875	11	1352	122.909
12-081	C:T	A:G	C:C	C:C	G:G	G:G	A:A	T:T	G:G	G:G	G:G	G:G	A:A	T:T	C:C	SC	20	3	20	1	3	313	104.333	1	43	43
12-082	T:T	G:G	T:C	T:C	C:G	A:G	G:A	A:T	A:G	A:G	A:G	A:G	G:A	A:T	A:C	SI	20	1	20	2	1	71	71
12-083	T:T	G:G	C:C	C:C	G:G	G:G	A:A	T:T	G:G	G:G	G:G	G:G	A:A	T:T	A:C	SC	8	8	20	4	7	549	78.4286	5	649	129.8
12-084	T:T	A:G	C:C	C:C	G:G	G:G	A:A	T:T	G:G	G:G	G:G	G:G	A:A	T:T	C:C	SC	7	4	0	0	2	203	101.5
12-085	C:T	G:G	T:C	T:C	C:G	A:G	G:A	A:T	A:G	A:G	A:G	A:G	G:A	A:T	A:C	SI	20	0	20	3				3	253	84.3333
12-086	T:T	G:G	C:C	C:C	G:G	G:G	A:A	T:T	G:G	G:G	G:G	G:G	A:A	T:T	A:C	SC	20	3	20	0	3	219	73
12-087	C:T	G:G	T:C	C:C	G:G	G:G	A:A	T:T	G:G	G:G	G:G	G:G	A:A	T:T	A:C	SC	6	5	20	1	5	914	182.8	1	37	37
12-088	C:T	A:G	C:C	C:C	G:G	G:G	A:A	T:T	G:G	G:G	G:G	G:G	A:A	T:T	C:C	SC	6	6	0	0	6	550	91.6667
12-089	C:T	A:G	C:C	C:C	G:G	G:G	A:A	T:T	G:G	G:G	G:G	G:G	A:A	T:T	A:C	SC	3	1	0	0	1	85	85
12-090	C:T	A:G	C:C	C:C	G:G	G:G	A:A	T:T	G:G	G:G	G:G	G:G	A:A	T:T	C:C	SC	15	4	8	0	1	68	68
12-091	C:T	A:G	C:C	C:C	C:G	G:G	A:A	T:T	G:G	G:G	G:G	G:G	A:A	T:T	C:C	SC	10	5	12	0	5	104	20.8				Classified based on pollen tube growth
12-092	C:T	A:G	T:C	T:C	C:G	A:G	G:A	A:T	A:G	A:G	A:G	A:G	G:A	A:T	C:C	SI	21	0	6	5				5	726	145.2
12-093	C:T	A:G	C:C	C:C	G:G	G:G	A:A	T:T	G:G	G:G	G:G	G:G	A:A	T:T	C:C	SC	11	10	15	7	10	1334	133.4	7	929	132.714
12-094	T:T	G:G	T:C	T:C	C:G	A:G	G:A	A:T	A:G	A:G	A:G	A:G	G:A	A:T	A:C	SI	22	0	20	1				1	271	271
12-095	C:T	A:G	C:C	C:C	G:G	G:G	A:A	T:T	G:G	G:G	G:G	G:G	A:A	T:T	C:C	SC	20	3	5	1	3	513	171	1	47	47
12-096	C:T	A:G	C:C	T:C	C:G	A:G	G:A	A:T	A:G	A:G	A:G	A:G	G:A	A:T	?	*	0	0	0	0
12-097	C:T	A:G	C:C	C:C	G:G	G:G	A:A	T:T	G:G	G:G	G:G	G:G	A:A	T:T	C:C	SC	6	5	17	10	5	1152	230.4	10	621	62.1
12-098	C:T	A:A	C:C	C:C	G:G	G:G	A:A	T:T	G:G	G:G	G:G	G:G	A:A	T:T	C:C	*	0	0	0	0
12-099	T:T	A:G	C:C	C:C	G:G	G:G	A:A	T:T	G:G	G:G	G:G	G:G	A:A	T:T	C:C	SC	8	5	10	10	5	758	151.6	10	1303	130.3
12-100	C:T	A:G	T:C	T:C	C:G	A:G	G:A	A:T	A:G	A:G	A:G	A:G	G:A	A:T	C:C	*	20	0	13	0
12-101	C:T	A:A	C:C	C:C	?	G:G	A:A	T:T	G:G	G:G	G:G	G:G	A:A	T:T	C:C	*	0	0	0	0
12-102	C:T	G:G	C:C	C:C	G:G	G:G	A:A	T:T	G:G	G:G	G:G	G:G	A:A	T:T	A:C	SC	5	5	19	3	5	353	70.6	3	25	8.33333
12-103	T:T	G:G	T:C	T:C	C:G	A:G	G:A	A:T	A:G	A:G	A:G	A:G	G:A	A:T	A:C	*	7	0	0	0
12-104	C:T	A:G	C:C	C:C	G:G	G:G	A:A	T:T	G:G	G:G	G:G	G:G	A:A	T:T	C:C	SC	13	6	18	1	6	415	69.1667	1	323	323
12-105	T:T	G:G	T:C	T:C	C:G	A:G	G:A	A:T	A:G	A:G	A:G	A:G	G:A	A:T	A:C	*	20	0	20	0
12-106	C:T	A:G	C:C	C:C	G:G	G:G	A:A	T:T	G:G	G:G	G:G	G:G	A:A	T:T	C:C	SC	10	8	17	1	0	0		1	126	126
12-107	T:T	A:G	C:C	C:C	G:G	G:G	A:A	T:T	G:G	G:G	G:G	G:G	A:A	T:T	C:C	SC	10	8	12	4	8	1257	157.125	4	551	137.75
12-108	T:T	G:G	T:C	T:C	C:G	A:G	G:A	A:T	A:G	A:G	A:G	A:G	G:A	A:T	A:C	SI	23	0	12	1				1	196	196
12-109	T:T	A:G	C:C	C:C	G:G	G:G	A:A	T:T	G:G	G:G	G:G	G:G	A:A	T:T	C:C	*	0	0	0	0
12-110	C:T	A:G	C:C	C:C	G:G	G:G	A:A	T:T	G:G	G:G	G:G	G:G	A:A	T:T	C:C	*	9	6	20	0	6	175	29.1667
12-111	C:T	G:G	T:C	T:C	C:G	A:G	G:A	A:T	A:G	A:G	A:G	A:G	G:A	A:T	A:C	SI	20	0	6	5				5	418	83.6
12-112	T:T	A:G	C:C	C:C	G:G	G:G	A:A	T:T	G:G	G:G	G:G	G:G	A:A	T:T	C:C	SC	11	6	8	0	6	265	44.1667
12-113	T:T	A:G	T:C	T:C	C:G	A:G	G:A	A:T	A:G	A:G	A:G	A:G	G:A	A:T	C:C	SI	20	0	6	3				1	117	117
12-114	C:T	G:G	T:C	T:C	C:G	A:G	G:A	A:T	A:G	A:G	A:G	A:G	G:A	A:T	A:C	SI	20	0	20	3				3	321	107
12-115	T:T	G:G	T:C	T:C	C:G	A:G	G:A	A:T	A:G	A:G	A:G	A:G	G:A	A:T	A:C	SI	20	0	13	7				8	978	122.25
12-116	T:T	A:G	C:C	C:C	G:G	G:G	A:A	T:T	G:G	G:G	G:G	G:G	A:A	T:T	C:C	*	12	8	20	4	8	182	22.75	4	300	75
12-117	C:T	G:G	T:C	T:C	C:G	A:G	G:A	A:T	G:G	G:G	G:G	G:G	A:A	T:T	A:C	SI	23	0	8	6				6	455	75.8333
12-118	C:T	A:G	C:C	C:C	G:G	G:G	A:A	T:T	G:G	G:G	G:G	G:G	A:A	T:T	C:C	SC	6	3	0	0	2	362	181
12-119	T:T	G:G	C:C	C:C	G:G	G:G	A:A	T:T	G:G	G:G	G:G	G:G	A:A	T:T	A:C	SC	7	6	10	5	5	875	175	5	304	60.8
12-120	C:T	A:G	C:C	T:C	C:G	A:G	G:A	A:T	A:G	A:G	A:G	A:G	G:A	A:T	A:C	SI	20	0	8	5				5	489	97.8
12-121	C:T	A:G	C:C	C:C	G:G	G:G	A:A	T:T	G:G	G:G	G:G	G:G	A:A	T:T	C:C	SC	20	4	13	0	4	841	210.25
12-122	C:T	G:G	T:C	T:C	C:G	A:G	G:A	A:T	A:G	A:G	A:G	A:G	G:A	A:T	A:C	SI	20	0	20	3				1	275	275
12-123	C:T	A:G	C:C	C:C	G:G	G:G	A:A	T:T	G:G	G:G	G:G	G:G	A:A	T:T	C:C	*	0	0	0	0
12-124	C:T	A:A	C:C	C:C	G:G	G:G	A:A	T:T	G:G	G:G	G:G	G:G	A:A	T:T	C:C	*	0	0	0	0
12-125	C:T	A:G	C:C	C:C	G:G	G:G	A:A	T:T	G:G	G:G	G:G	G:G	A:A	T:T	C:C	SC	20	3	20	0	3	579	193
12-126	T:T	G:G	T:C	T:C	C:G	A:G	G:A	A:T	A:G	A:G	A:G	A:G	G:A	A:T	A:C	SI	20	0	20	3				3	136	45.3333
12-127	C:T	A:G	C:C	C:C	G:G	G:G	A:A	T:T	G:G	G:G	G:G	G:G	A:A	T:T	C:C	SC	13	5	10	6	5	878	175.6	6	1601	266.833
12-128	C:T	G:G	T:C	T:C	C:G	A:G	G:A	A:T	A:G	A:G	A:G	A:G	G:A	A:T	A:C	SI	20	0	19	5				4	203	50.75
12-129	C:T	A:G	T:C	T:C	C:G	A:G	G:A	A:T	A:G	A:G	A:G	A:G	G:A	A:T	C:C	*	4	0	0	0
12-130	T:T	G:G	T:C	T:C	C:G	A:G	G:A	A:T	A:G	A:G	A:G	A:G	G:A	A:T	A:C	SI	22	0	12	1				1	53	53
12-131	C:T	A:G	C:C	C:C	G:G	G:G	A:A	T:T	G:G	G:G	G:G	G:G	A:A	T:T	C:C	SC	12	7	7	7	7	473	67.5714	7	1227	175.286
12-132	C:T	G:G	T:C	T:C	C:G	A:G	G:A	A:T	A:G	A:G	A:G	A:G	G:A	A:T	C:C	SI	20	0	12	1				1	35	35
12-133	C:T	G:G	T:C	T:C	C:G	A:G	G:A	A:T	A:G	A:G	A:G	A:G	G:A	A:T	A:C	SI	20	0	16	2				2	99	49.5
12-134	C:T	A:G	C:C	C:C	G:G	G:G	A:A	T:T	G:G	G:G	G:G	G:G	A:A	T:T	C:C	*	9	0	0	0
12-135	C:T	A:G	C:C	C:C	G:G	G:G	A:A	T:T	G:G	G:G	G:G	G:G	A:A	T:T	C:C	SC	10	5	20	4	5	233	46.6	3	180	60
12-136	?	?	T:C	?	C:G	A:G	G:A	A:T	A:G	A:G	A:G	A:G	G:A	A:T	A:C	SI	20	0	13	2				2	17	8.5
12-137	T:T	G:G	T:C	T:C	C:G	A:G	G:A	A:T	A:G	A:G	A:G	A:G	G:A	A:T	A:C	SI	20	0	20	3				3	868	289.333
12-138	C:T	G:G	C:C	C:C	G:G	G:G	A:A	T:T	G:G	G:G	G:G	G:G	A:A	T:T	A:C	SC	5	5	10	8	8	397	49.625	8	338	42.25
12-139	C:T	A:G	C:C	C:C	G:G	G:G	A:A	T:T	G:G	G:G	G:G	G:G	A:A	T:T	C:C	*	0	0	0	0
12-140	C:T	A:G	C:C	C:C	G:G	G:G	A:A	T:T	G:G	G:G	G:G	G:G	A:A	T:T	C:C	*	0	0	0	0
12-141	T:T	G:G	T:C	T:C	C:G	A:G	G:A	A:T	A:G	A:G	A:G	A:G	G:A	A:T	A:C	SI	10	0	0	0							Classified based on pollen tube growth
12-142	T:T	A:G	C:C	C:C	G:G	G:G	A:A	T:T	G:G	G:G	G:G	G:G	A:A	T:T	C:C	SC	8	4	4	0	4	696	174
12-143	C:T	A:G	C:C	C:C	G:G	G:G	A:A	T:T	G:G	G:G	G:G	G:G	A:A	T:T	C:C	SC	5	5	10	7	7	717	102.429	7	508	72.5714
12-144	C:T	A:G	C:C	C:C	G:G	G:G	A:A	T:T	G:G	G:G	G:G	G:G	A:A	T:T	C:C	SC	16	6	5	5	6	548	91.3333	5	323	64.6
12-145	C:T	A:G	C:C	C:C	G:G	G:G	A:A	T:T	G:G	G:G	G:G	G:G	A:A	T:T	C:C	SC	7	7	11	7	7	1104	157.714	7	866	123.714
12-146	C:T	A:G	C:C	C:C	G:G	G:G	A:A	T:T	G:G	G:G	G:G	G:G	A:A	T:T	C:C	SC	6	5	7	7	6	1122	187	7	1202	171.714
12-147	C:T	A:G	T:C	T:C	C:G	A:G	G:A	A:T	A:G	A:G	A:G	A:G	G:A	A:T	C:C	SI	20	0	20	4				4	439	109.75
12-148	T:T	G:G	C:C	C:C	G:G	G:G	A:A	T:T	G:G	G:G	G:G	G:G	A:A	T:T	A:C	SC	11	7	20	4	5	624	124.8	4	594	148.5
12-149	T:T	G:G	C:C	C:C	G:G	G:G	A:A	T:T	G:G	G:G	G:G	G:G	A:A	T:T	A:C	SC	10	5	20	0	5	228	45.6	0	0
12-150	C:T	A:G	C:C	T:C	C:G	A:G	G:A	A:T	A:G	A:G	A:G	A:G	G:A	A:T	C:C	*	0	0	0	0
12-151	C:T	A:G	C:C	C:C	G:G	G:G	A:A	T:T	G:G	G:G	G:G	G:G	A:A	T:T	C:C	SC	12	7	10	4	7	1451	207.286	4	1312	328
12-152	C:T	A:G	C:C	C:C	G:G	G:G	A:A	T:T	G:G	G:G	G:G	G:G	A:A	T:T	C:C	*	0	0	0	0
12-153	T:T	G:G	T:C	T:C	C:G	A:G	G:A	A:T	A:G	A:G	A:G	A:G	G:A	A:T	A:C	SI	20	0	9	7				7	1231	175.857
12-154	C:T	A:G	C:C	C:C	G:G	G:G	A:A	T:T	G:G	G:G	G:G	G:G	A:A	T:T	C:C	SC	18	3	5	4	3	340	113.333	3	1011	337
12-155	T:T	G:G	T:C	T:C	C:G	A:G	G:A	A:T	A:G	A:G	A:G	A:G	G:A	A:T	A:C	SI	20	0	14	4				4	72	18
12-156	T:T	G:G	T:C	C:C	G:G	G:G	A:A	T:T	G:G	G:G	G:G	G:G	A:A	T:T	A:C	*	3	0	0	0
12-157	T:T	G:G	T:C	T:C	C:G	A:G	G:A	A:T	A:G	A:G	A:G	A:G	G:A	A:T	A:C	*	17	0	8	0
12-158	T:T	G:G	T:C	T:C	C:G	A:G	G:A	A:T	A:G	A:G	A:G	A:G	G:A	A:T	A:C	*	21	0	22	0
12-159	T:T	G:G	T:C	C:C	G:G	G:G	A:A	T:T	G:G	G:G	G:G	G:G	A:A	T:T	A:C	SC	20	7	13	8	4	315	78.75	8	664	83
12-160	C:T	G:G	T:C	T:C	C:G	A:G	G:A	A:T	A:G	A:G	A:G	A:G	G:A	A:T	A:C	*	0	0	0	0
12-161	T:T	G:G	T:C	T:C	C:G	A:G	G:A	A:T	A:G	A:G	A:G	A:G	G:A	A:T	A:C	SI	12	0	0	0							Classified based on pollen tube growth
12-162	T:T	G:G	T:C	T:C	C:G	A:G	G:A	A:T	A:G	A:G	A:G	A:G	G:A	A:T	A:C	SI	20	0	15	0							Classified based on pollen tube growth
12-163	T:T	G:G	T:C	T:C	C:G	A:G	G:A	A:T	A:G	A:G	A:G	A:G	G:A	A:T	A:C	SI	20	0	12	0							Classified based on pollen tube growth
12-164	T:T	A:G	C:C	C:C	G:G	G:G	A:A	T:T	G:G	G:G	G:G	G:G	A:A	T:T	C:C	SC	11	6	12	5	6	584	97.3333	5	684	136.8
12-165	T:T	G:G	C:C	C:C	G:G	G:G	A:A	T:T	G:G	G:G	G:G	G:G	A:A	T:T	A:C	SC	2	0	0	0							Classified based on pollen tube growth
12-166	C:T	A:G	C:C	C:C	G:G	G:G	A:A	T:T	G:G	G:G	G:G	G:G	A:A	T:T	C:C	*	0	0	0	0
12-167	T:T	G:G	T:C	T:C	C:G	A:G	G:A	A:T	A:G	A:G	A:G	A:G	G:A	A:T	A:C	SI	20	0	12	9				9	1303	144.778
12-168	C:T	A:G	C:C	C:C	G:G	G:G	A:A	T:T	G:G	G:G	G:G	G:G	A:A	T:T	C:C	SC	20	6	7	6	6	969	161.5	5	708	141.6
12-169	C:T	A:G	C:C	C:C	G:G	G:G	A:A	T:T	G:G	G:G	G:G	G:G	A:A	T:T	C:C	SC	15	2	7	0	1	68	68
12-170	C:T	A:G	T:C	T:C	C:G	A:G	G:A	A:T	A:G	A:G	A:G	A:G	G:A	A:T	C:C	SI	17	0	5	2
12-171	T:T	G:G	T:C	T:C	C:G	A:G	G:A	A:T	A:G	A:G	A:G	A:G	G:A	A:T	A:C	*	20	0	12	0
12-172	C:T	A:G	C:C	C:C	G:G	G:G	A:A	T:T	G:G	G:G	G:G	G:G	A:A	T:T	C:C	SC	18	4	14	0	5	1341	268.2
12-173	C:T	A:G	C:C	C:C	G:G	G:G	A:A	T:T	G:G	G:G	G:G	G:G	A:A	T:T	C:C	SC	3	1	0	0	1	179	179
12-174	C:T	A:G	C:C	C:C	G:G	G:G	A:A	T:T	G:G	G:G	G:G	G:G	A:A	T:T	C:C	*	14	0	0	0
12-175	C:T	G:G	T:C	T:C	C:G	A:G	G:A	A:T	A:G	A:G	A:G	A:G	G:A	A:T	A:C	*	0	0	0	0
12-176	C:T	A:G	C:C	C:C	G:G	G:G	A:A	T:T	G:G	G:G	G:G	G:G	A:A	T:T	C:C	SC	9	3	0	2	2	302	151
12-177	C:T	A:G	T:C	T:C	C:G	A:G	G:A	A:T	A:G	A:G	A:G	A:G	G:A	A:T	?	SI	20	0	4	0							Classified based on pollen tube growth
12-178	T:T	G:G	T:C	T:C	C:G	A:G	G:A	A:T	A:G	A:G	A:G	A:G	G:A	A:T	A:C	SI	20	0	10	6				5	791	158.2
12-179	T:T	G:G	C:C	C:C	G:G	G:G	A:A	T:T	G:G	G:G	G:G	G:G	A:A	T:T	A:C	*	8	0	0	0
12-180	T:T	G:G	T:C	T:C	C:G	A:G	G:A	?	A:G	A:G	A:G	A:G	G:A	A:T	A:C	SI	22	0	16	10				10	3131	313.1
12-181	C:T	G:G	T:C	T:C	C:G	A:G	G:A	A:T	A:G	A:G	A:G	A:G	G:A	A:T	A:C	SI	20	0	17	2				2	88	44
12-182	T:T	G:G	T:C	T:C	C:G	A:G	G:A	A:T	A:G	A:G	A:G	A:G	G:A	A:T	A:C	*	20	0	13	8				8	1055	131.875
12-183	T:T	A:G	C:C	C:C	G:G	G:G	A:A	T:T	G:G	G:G	G:G	G:G	A:A	T:T	C:C	SC	6	5	17	3	5	269	53.8	3	217	72.3333
12-184	C:T	A:G	T:C	T:C	C:G	A:G	G:A	A:T	?	A:G	A:G	A:G	G:A	A:T	?	SI	20	0	6	1				1	205	205
12-185	C:T	A:G	C:C	C:C	G:G	G:G	A:A	T:T	G:G	G:G	G:G	G:G	A:A	T:T	C:C	SC	4	2	0	0	2	347	173.5
12-186	C:T	A:G	C:C	C:C	G:G	G:G	A:A	T:T	G:G	G:G	G:G	G:G	A:A	T:T	C:C	*	6	0	2	0
12-187	C:T	A:G	C:C	C:C	G:G	G:G	A:A	T:T	G:G	G:G	G:G	G:G	A:A	T:T	C:C	*	4	0	0	0
12-188	T:T	G:G	T:C	T:C	C:G	A:G	G:A	A:T	A:G	A:G	A:G	A:G	G:A	A:T	A:C	*	18	0	15	0
12-189	T:T	G:G	T:C	T:C	C:G	A:G	G:A	A:T	A:G	A:G	A:G	A:G	G:A	A:T	A:C	SI	20	0	5	5				5	1407	281.4
12-190	T:T	A:G	C:C	C:C	G:G	G:G	A:A	T:T	G:G	G:G	G:G	G:G	A:A	T:T	C:C	SC	9	9	20	3	5	1529	305.8	3	580	193.333
12-191	C:T	A:G	C:C	C:C	G:G	G:G	A:A	T:T	G:G	G:G	G:G	G:G	A:A	T:T	C:C	SC	7	5	0	0	5	757	151.4
12-192	C:T	A:G	C:C	C:C	G:G	G:G	A:A	T:T	G:G	G:G	G:G	G:G	A:A	T:T	C:C	SC	8	8	12	0	5	1428	285.6
12-193	C:T	G:G	T:C	T:C	C:G	A:G	G:A	A:T	A:G	A:G	A:G	A:G	G:A	A:T	A:C	SI	20	0	7	1				1	65	65
12-194	T:T	G:G	T:C	C:C	G:G	G:G	A:A	T:T	G:G	G:G	G:G	G:G	A:A	T:T	A:C	SC	8	8	16	4	5	2057	411.4	4	1236	309
12-195	C:T	A:G	C:C	C:C	G:G	G:G	A:A	T:T	G:G	G:G	G:G	G:G	A:A	T:T	C:C	SC	5	5	5	5	5	541	108.2	5	590	118
12-196	C:T	A:G	C:C	C:C	G:G	G:G	A:A	T:T	G:G	G:G	G:G	G:G	A:A	T:T	C:C	*	1	0	0	0
12-197	C:C	A:G	T:C	T:C	C:G	A:G	G:A	A:T	A:G	A:G	A:G	A:G	G:A	A:T	A:C	*	0	0	0	0
12-198	C:T	A:G	T:C	T:C	C:G	A:G	G:A	A:T	A:G	A:G	A:G	A:G	G:A	A:T	A:C	*	0	0	0	0
12-199	C:T	A:G	C:C	C:C	G:G	G:G	A:A	T:T	G:G	G:G	G:G	G:G	A:A	T:T	C:C	*	0	0	0	0
12-200	C:T	A:G	C:C	C:C	G:G	G:G	A:A	T:T	G:G	G:G	G:G	G:G	A:A	T:T	C:C	SC	8	5	11	3	5	596	119.2	3	621	207
12-201	C:T	A:G	C:C	C:C	G:G	G:G	A:A	T:T	G:G	G:G	G:G	G:G	A:A	T:T	C:C	SC	9	5	20	2	5	1548	309.6	2	459	229.5
12-202	C:T	A:G	C:C	C:C	G:G	G:G	A:A	T:T	G:G	G:G	G:G	G:G	A:A	T:T	C:C	*	4	0	9	0
12-203	C:T	A:G	T:C	T:C	C:G	A:G	G:A	A:T	A:G	A:G	A:G	A:G	G:A	A:T	C:C	SI	11	0	5	4				4	384	96
12-204	T:T	G:G	T:C	T:C	C:G	A:G	G:A	A:T	A:G	A:G	A:G	A:G	G:A	A:T	A:C	*	0	0	0	0
12-205	T:T	A:G	T:C	T:C	C:G	A:G	G:A	A:T	A:G	A:G	A:G	A:G	G:A	A:T	C:C	*	18	0	17	0
12-206	T:T	G:G	T:C	T:C	C:G	A:G	G:A	A:T	A:G	A:G	A:G	A:G	G:A	A:T	A:C	*	20	4	3	0	4	114	28.5
12-207	T:T	G:G	T:C	T:C	?	A:G	G:A	A:T	A:G	A:G	A:G	A:G	G:A	A:T	A:C	SI	18	0	8	3				3	671	223.667
12-208	T:T	G:G	T:C	T:C	C:G	A:G	G:A	A:T	A:G	A:G	A:G	A:G	G:A	A:T	A:C	*	20	0	20	0
12-209	T:T	A:G	C:C	C:C	G:G	G:G	A:A	T:T	G:G	G:G	G:G	G:G	A:A	T:T	C:C	SC	20	3	20	3	3	57	19	3	376	125.333	Classified based on pollen tube growth
12-210	C:T	G:G	T:C	T:C	C:G	A:G	G:A	A:T	A:G	A:G	A:G	A:G	G:A	A:T	A:C	*	14	0	7	0
12-211	C:T	A:G	C:C	C:C	G:G	G:G	A:A	T:T	G:G	G:G	G:G	G:G	A:A	T:T	C:C	SC	9	3	1	0	3	719	239.667
12-212	C:T	A:G	T:C	T:C	C:G	A:G	G:A	A:T	A:G	A:G	A:G	A:G	G:A	A:T	C:C	SI	20	0	7	2				2	337	168.5
12-213	C:T	A:G	C:C	C:C	G:G	G:G	A:A	T:T	G:G	G:G	G:G	G:G	A:A	T:T	?	SC	20	8	16	2	8	218	27.25	2	214	107	Classified based on pollen tube growth
12-214	T:T	A:G	C:C	C:C	G:G	G:G	A:A	T:T	G:G	G:G	G:G	G:G	A:A	T:T	C:C	SC	16	7	11	5	4	471	117.75	5	505	101
12-215	C:T	A:G	T:C	T:C	C:G	A:G	G:A	A:T	A:G	A:G	A:G	A:G	G:A	A:T	C:C	SI	10	0	8	3				3	323	107.667
12-216	C:T	A:G	C:C	C:C	G:G	G:G	A:A	T:T	G:G	G:G	G:G	G:G	A:A	T:T	C:C	SC	10	6	11	4	6	819	136.5	4	379	94.75
12-217	T:T	G:G	T:C	T:C	C:G	A:G	G:A	A:T	A:G	A:G	A:G	A:G	G:A	A:T	A:C	*	0	0	0	0
12-218	C:C	A:A	C:C	C:C	G:G	G:G	A:A	T:T	G:G	G:G	G:G	G:G	A:A	T:T	C:C	*	0	0	0	0
12-219	T:T	G:G	T:C	T:C	C:G	A:G	G:A	A:T	A:G	A:G	A:G	A:G	G:A	A:T	A:C	*	1	0	0	0
12-220	C:T	A:G	T:C	T:C	C:G	A:G	G:A	A:T	A:G	A:G	A:G	A:G	G:A	A:T	C:C	*	16	0	7	0
12-221	?	G:G	T:C	T:C	C:G	A:G	G:A	A:T	A:G	A:G	A:G	A:G	G:A	A:T	A:C	SI	20	0	13	4				4	379	94.75
12-222	C:T	A:G	C:C	T:C	C:G	A:G	G:A	A:T	A:G	A:G	A:G	A:G	G:A	A:T	C:C	SI	16	0	10	1	4	724	181	1	86	86
12-223	T:T	A:G	C:C	C:C	G:G	G:G	A:A	T:T	G:G	G:G	G:G	G:G	A:A	T:T	C:C	SC	6	4	3	1	4	395	98.75	1	48	48
12-224	C:T	G:G	T:C	T:C	C:G	A:G	G:A	A:T	A:G	A:G	A:G	A:G	G:A	A:T	A:C	SI	20	0	15	1				1	90	90
12-225	T:T	A:G	C:C	C:C	G:G	G:G	A:A	T:T	G:G	G:G	G:G	G:G	A:A	T:T	C:C	*	0	0	0	0
12-226	T:T	A:G	C:C	C:C	G:G	G:G	A:A	T:T	G:G	G:G	G:G	G:G	A:A	T:T	C:C	SC	11	6	7	3	6	743	123.833	3	668	222.667
12-227	C:T	A:G	C:C	C:C	G:G	G:G	A:A	T:T	A:G	A:G	A:G	A:G	G:A	A:T	A:C	*	0	0	0	0
12-228	C:T	A:G	C:C	C:C	G:G	G:G	A:A	T:T	G:G	G:G	G:G	G:G	A:A	T:T	C:C	*	0	0	0	0
12-229	T:T	G:G	T:C	T:C	C:G	A:G	G:A	A:T	A:G	A:G	A:G	A:G	G:A	A:T	A:C	SI	17	1	5	5	1	49	49	5	296	59.2
12-230	T:T	G:G	C:C	C:C	G:G	G:G	A:A	T:T	G:G	G:G	G:G	G:G	A:A	T:T	A:C	SC	11	5	15	2	5	722	144.4	2	271	135.5
12-231	C:T	A:G	T:C	T:C	C:G	A:G	G:A	A:T	A:G	A:G	A:G	A:G	G:A	A:T	A:C	*	0	0	0	0
12-232	C:T	G:G	T:C	T:C	C:G	A:G	G:A	A:T	A:G	A:G	A:G	A:G	G:A	A:T	C:C	*	9	0	8	0
12-233	C:T	G:G	C:C	C:C	G:G	G:G	A:A	T:T	G:G	G:G	G:G	G:G	A:A	T:T	A:C	*	0	0	0	0
12-234	T:T	G:G	T:C	T:C	C:G	A:G	G:A	A:T	A:G	A:G	A:G	A:G	G:A	A:T	A:C	SI	20	0	20	2				2	420	210
12-235	T:T	A:G	C:C	C:C	G:G	G:G	A:A	T:T	G:G	G:G	G:G	G:G	A:A	T:T	C:C	*	4	0	3	0
12-236	C:T	A:G	C:C	C:C	G:G	G:G	A:A	T:T	G:G	G:G	G:G	G:G	A:A	T:T	C:C	*	1	0	0	0
12-237	C:T	A:G	C:C	C:C	G:G	G:G	A:A	T:T	G:G	G:G	G:G	G:G	A:A	T:T	C:C	SC	13	2	9	3	2	400	200	3	563	187.667
12-238	T:T	A:G	C:C	C:C	G:G	G:G	A:A	T:T	G:G	G:G	G:G	G:G	A:A	T:T	C:C	*	10	0	9	0
12-239	C:T	A:G	C:C	C:C	G:G	G:G	A:A	T:T	G:G	G:G	G:G	G:G	A:A	T:T	C:C	SC	5	5	9	4	5	682	136.4	4	397	99.25
12-240	C:T	A:G	T:C	T:C	C:G	A:G	G:A	A:T	A:G	A:G	A:G	A:G	G:A	A:T	A:C	*	0	0	0	0
12-241	C:T	A:G	C:C	C:C	G:G	G:G	A:A	T:T	G:G	G:G	G:G	G:G	A:A	T:T	?	*	9	0	7	0
12-242	T:T	G:G	T:C	T:C	C:G	A:G	G:A	A:T	A:G	A:G	A:G	A:G	G:A	A:T	A:C	SI	15	0	5	5				5	833	166.6
12-243	T:T	G:G	T:C	T:C	C:G	A:G	G:A	A:T	A:G	A:G	A:G	A:G	G:A	A:T	A:C	SI	20	0	17	4				4	752	188
12-244	?	?	?	?	?	?	?	?	?	?	?	?	?	?	?	*	0	0	0	0
12-245	T:T	G:G	T:C	T:C	C:G	A:G	G:A	A:T	A:G	A:G	A:G	A:G	G:A	A:T	A:C	*	5	0	6	0
12-246	C:T	G:G	T:C	T:C	C:G	A:G	G:A	A:T	A:G	A:G	A:G	A:G	G:A	A:T	A:C	SI	20	0	17	2				2	406	203
12-247	T:T	G:G	C:C	C:C	G:G	G:G	A:A	T:T	G:G	G:G	G:G	G:G	A:A	T:T	A:C	SC	16	2	14	4	2	302	151	4	637	159.25
12-248	T:T	G:G	T:C	T:C	C:G	A:G	G:A	A:T	A:G	A:G	A:G	A:G	G:A	A:T	A:C	*	0	0	0	0
12-249	T:T	G:G	T:C	T:C	C:G	A:G	G:A	A:T	A:G	A:G	A:G	A:G	G:A	A:T	A:C	*	15	0	11	0
12-250	T:T	G:G	T:C	T:C	C:G	A:G	G:A	A:T	A:G	A:G	A:G	A:G	G:A	A:T	A:C	SI	15	0	14	1				1	114	114

## Sheet: Style imaging 18SC12
Genotype	self/bulk	Style #	deepest penetration%	% that reaches deepest penetration
2	Self	1	100	100
2	Self	1	100	5
2	Self	1	70	10
2	Self	1	100	90
2	Self	1	95	2
2	Self	1	100	80
2	Self	2	100	50
2	Self	1	95	2
2	Self	2	95	1
2	Self	1	80	10
2	Self	2	80	5
2	Self	3	100	70
2	Self	1	100	75
2	Self	2	100	80
2	self	1	100	100
2	self	2	100	100
3	self	1	100	3
3	self	2
6	self	1	80	2
6	self	2	100	2
6	self	1	100	80
6	self	2	100	80
6	self	3	100	90
6	bulk	1	100	100
6	bulk	2	100	100
6	bulk	3	100	100
6	self	1	20	50
6	self	1	100	100
6	self	1	80	1
6	self	2	80	1
6	self	1	50	1
6	self	2	100	80
6	self	3
6	self	1	100	100
6	self	1	80	1
6	self	1	100	60
7	self	2	100	50
7	self	3	100	50
7	self	1	100	3
7	self	1	100	90
7	self	1	50	1
7	self	2	100	1
7	self	3	50	3
7	self	1	100	100
7	self	2	100	100
7	self	3	100	90
7	self	4	100	100
7	self	1	100	75
7	self	2	100	90
7	self	1	100	95
7	self	2	100	90
7	self	3	100	95
7	self	1	100	60
7	self	1	80	1
7	bulk	2	100	100
8	bulk	2	100	100
8	bulk	3	100	90
8	self	1	100	95
8	self	1	100	1
8	self	1	100	1
8	self	2	100	4
9	self	3	95	1
9	self	1	100	100
9	self	2	100	100
9	self	3	100	100
9	self	4	100	95
9	self	5	100	80
9	self	1	100	100
9	self	2	100	100
9	self	1	100	90
9	self	1	100	10
9	self	2	100	60
9	self	1	100	60
9	self	2	10	2
10	bulk	1	100	90
10	bulk	2	100	100
10	bulk	3	100	100
10	bulk	4	100	80
10	bulk	5	100	90
10	self	1	100	50
10	self	2	100	60
10	self	1
10	self	2	80	1
10	self	3	100	2
10	self	1	100	8
10	self	2
10	self	3	100	1
10	self	4	80	2
10	self	1	100	80
10	self	2	100	40
10	self	3	100	80
10	self	4	100	90
10	bulk	1	100	90
10	bulk	2	100	90
10	bulk	3	100	100
10	bulk	4	100	100
11	self	1	20	3
11	self	2	80	1
11	self	3	70	1
11	self	4	100	1
11	bulk	1	100	100
11	bulk	2	100	80
11	bulk	3	100	90
11	bulk	4	100	100
11	self	1	100	90
11	self	2	100	95
11	self	1	50	1
11	self	2	50	1
11	self	3	50	1
11	self	4	30	1
11	self	5	50	2
11	bulk	1	100	75
12	bulk	2	100	60
12	self	1	100	70
12	self	2	100	50
12	self	3	100	10
12	self	4	100	10
12	self	1	70	1
12	self	2	30	1
12	self	1	100	90
12	self	2	100	50
12	self	1	100	3
12	self	2	100	2
12	self	3	80	2
12	bulk	1	100	30
12	bulk	2	100	30
12	self	1	100	1
12	self	2	100	1
12	self	3	50	2
12	self	4	60	1
12	self	5	75	2
12	self	6	75	1
12	self	1	50	1
14	self	2	30	2
14	self	3	50	2
16	self	4	50	4
16	self	5	20	2
16	self	1	100	20
16	self	2	100	20
16	self	1	100	70
16	self	2	100	75
16	self	3	100	80
16	bulk	1	100	90
16	bulk	2	100	75
16	self	1	100	2
16	self	2	100	1
16	self	3	80	2
17	self	4	80	1
17	self	5	80	1
17	bulk	1	100	95
17	bulk	2	100	100
17	self	1	100	100
17	self	2	100	90
18	self	3	100	100
18	self	4	100	100
18	self	5	100	100
18	self	6	100	95
18	self	7	100	90
21	self	1	100	60
21	self	2
21	self	3	100	90
21	self	4	100	90
21	self	5	100	90
21	self	1	100	1
21	self	2	100	3
21	self	3	100	1
21	self	1	100	80
21	self	2	100	85
21	self	3	100	85
21	self	1	100	70
21	self	2	100	70
21	self	3	100	70
22	self	4	100	80
22	bulk	1	100	85
22	bulk	2	100	75
22	bulk	3	100	100
22	self	1	60	1
22	self	1	50	1
22	self	2	50	1
23	self	3	100	1
23	self	4	95	1
23	bulk	1	100	85
23	bulk	2	100	100
23	bulk	3	100	100
23	self	1	100	1
23	self	2	100	3
23	self	1	100	85
23	self	2	100	95
23	self	3	100	4
23	self	4	80	1
23	self	5	100	3
23	self	6	100	4
23	self	7	100	4
23	self	1	100	85
23	self	2	100	3
23	self	1	100	1
23	self	2	100	3
23	self	3	100	10
23	self	4
24	self	5	100	1
24	self	1	100	90
24	self	2	100	80
24	self	3	100	80
24	self	4	100	90
24	self	1	100	1
24	self	1	80	50
24	self	2	80	30
24	self	3	100	20
24	self	4	100	100
24	self	1	100	70
24	self	2	100	20
24	bulk	1	100	10
24	bulk	2	100	10
24	bulk	3	100	80
24	self	1	100	100
24	self	2
25	self	3	100	100
25	self	4	100	50
27	self	5	100	80
27	self	6	100	80
27	self	7	100	90
27	self	1	100	80
29	self	2	100	90
29	self	3	100	80
29	self	1	100	90
29	self	2	100	95
29	self	3	100	95
29	self	1	100	2
29	self	2	100	10
29	self	3	100	10
29	self	4	100	2
29	self	5	100	5
30	bulk	1	100	80
30	self	1	100	10
30	self	2	100	10
30	self	3	100	5
30	self	1	60	2
30	self	2	20	1
30	self	1	100	95
30	self	2	100	100
30	self	1	100	90
30	self	2	100	100
30	self	3	100	100
30	self	4	100	80
30	self	1	100	2
30	self	2	100	2
30	self	3	100	3
30	self	4	80	2
30	self	5	100	4
30	self	6	100	2
30	self	1	95	1
30	self	2
30	self	3	80	2
30	bulk	1	100	10
30	bulk	2	100	75
33	self	1	100	100
33	self	2	100	80
33	self	3	100	80
33	self	4	100	60
33	self	5	100	100
33	self	6	100	100
33	self	1	95	1
33	self	2
33	self	3	50	1
33	self	4	50	1
33	self	1	100	100
33	self	2	100	100
34	self	3	100	100
34	self	4	100	100
34	self	5	100	90
34	self	1	75	1
34	self	2	100	1
34	self	3	100	1
34	self	1	100	90
34	self	2	100	80
34	self	3	100	80
34	self	4	100	60
34	self	1	100	80
34	self	2
34	self	3	100	90
36	self	1	100	2
36	self	2	80	3
36	self	3	90	2
36	self	4	100	7
36	self	1	40	1
36	self	2	75	1
36	self	3	100	1
37	self	4	80	1
37	self	5	30	1
37	self	6	90	1
37	self	1	100	90
37	self	2	100	100
37	self	3	100	100
37	self	4	100	100
37	self	5	100	80
37	self	1	100	3
37	self	2	100	5
37	self	1	100	100
37	self	2	100	75
38	self	3	100	90
38	self	4	100	100
38	self	1	100	50
38	self	2	100	50
39	self	3	100	90
39	self	4	100	70
39	self	5	100	50
39	bulk	1	100	90
39	bulk	2	100	90
39	bulk	2	100	100
39	bulk	3	100	100
39	bulk	4	100	90
39	bulk	5	100	100
39	self	1	100	80
40	self	2	100	90
40	self	1	100	100
40	self	2	100	90
40	self	3	100	80
40	self	4	100	100
40	bulk	1	100	100
40	bulk	2	100	90
40	bulk	3	100	80
40	self	1	100	90
40	bulk	1	100	100
40	bulk	2	100	100
40	self	1	100	100
40	self	2	100	100
41	self	3	100	100
41	self	4	100	90
41	self	1	100	100
41	self	2	100	90
41	self	3	100	90
41	self	4	100	90
41	self	5	100	100
42	self	6	100	80
42	self	1	100	90
42	self	2	100	100
42	self	3	100	100
42	self	1	100	100
42	self	2	100	100
42	self	1	100	8
42	self	2	100	3
43	self	1	100	60
43	self	2	100	80
43	self	3	100	80
43	self	1	40	1
43	self	2	75	1
43	self	3	60	4
43	self	1	100	2
43	self	2	100	5
43	self	3	100	2
43	self	4	100	4
43	self	5	100	5
43	self	6	100	10
45	self	7	100	1
45	self	8	100	50
45	self	1	100	75
45	self	2	100	80
45	self	3	niet bepaalbaar
45	self	4	100	80
45	self	5	100	60
45	self	6	100	80
45	self	7	100	80
45	self	1	100	5
45	self	2	90	2
45	self	3	95	3
45	self	1	100	80
45	self	2	100	100
45	self	3	100	100
45	bulk	1	niet bepaalbaar
45	bulk	2	niet bepaalbaar
47	self	1	100	3
47	self	2	90	1
47	self	3	100	2
47	self	1	100	100
47	self	2	100	90
47	self	3	100	100
47	self	4	100	100
47	self	5	100	100
47	self	1	100	100
47	self	2	100	80
47	self	3	100	90
47	self	4	100	80
47	self	5	100	90
47	self	6	100	90
47	self	1	100	5
47	self	2	100	2
47	self	3	95	3
47	self	4	100	3
47	self	5	100	5
47	bulk	1	niet bepaalbaar
47	bulk	2
47	bulk	3	100	100
49	self	1	100	1
49	self	2	90	1
49	self	3	60	2
49	bulk	1	100	90
49	bulk	2	100	100
49	bulk	3	100	90
49	bulk	4	100	90
49	bulk	5	100	100
49	self	1	100	100
49	self	2	100	90
49	self	3	100	60
49	self	1	100	3
49	self	2	100	4
49	self	3	100	2
49	self	4	100	1
49	self	5	100	1
49	self	1	100	100
50	self	1	80	1
50	self	2	80	1
50	self	3	80	1
50	self	4	95	1
50	self	5	90	1
50	bulk	1	100	80
50	bulk	2	100	90
50	bulk	3	100	100
50	self	1	100	1
50	self	2	50	2
50	self	3	30	2
50	self	4	75	1
50	self	5	100	3
50	self	1	100	100
50	self	2	100	100
50	self	3	100	90
50	self	4	100	100
50	self	5	100	100
50	self	6	100	100
50	bulk	1	100	3
51	bulk	1	100	100
51	bulk	2	100	90
51	bulk	3	100	80
51	self	1	40	1
51	self	2	50	1
51	self	3	50	2
51	self	4	70	1
51	self	1	100	1
51	self	2	100	1
51	self	3	60	1
51	self	4	100	2
51	self	5	95	2
51	self	6	90	2
51	self	7	100	1
51	self	1	100	30
51	self	2	100	20
51	self	3	100	2
51	self	4	100	10
51	self	5	100	10
51	self	1	100	100
51	self	2	100	90
51	self	3	100	100
51	self	4	100	100
51	self	5	100	100
53	self	6	100	90
53	self	7	100	90
53	bulk	1	100	75
53	bulk	2	100	90
53	bulk	3	100	75
53	self	1	100	1
53	self	2	100	1
53	self	3	100	1
53	self	4	95	1
53	self	5	100	2
53	self	1	100	100
53	self	2	100	100
53	bulk	1	100	80
53	bulk	2	100	90
54	bulk	3	100	100
54	bulk	4	100	60
54	bulk	5	100	50
54	bulk	6	100	100
54	bulk	7	100	100
54	self	1	100	100
56	self	2	100	80
56	self	3	100	100
56	self	4	100	90
56	self	5	100	4
56	self	6	100	100
56	self	1	90	1
56	self	2	80	1
56	self	1	95	1
56	self	2	100	1
56	self	3	100	3
56	self	1	100	100
56	self	2	100	100
56	self	3	100	100
56	self	4	100	100
56	self	5	100	100
56	self	6	100	100
56	self	7	100	100
56	self	8	100	100
56	self	9	100	100
56	self	1	100	100
56	self	2	100	90
57	self	3	100	100
57	self	4	100	100
57	self	5	100	90
57	bulk	1	100	80
57	bulk	2	100	80
57	bulk	3	100	90
57	bulk	4	100	100
57	self	1	60	2
58	self	2	niet bepaalbaar
58	self	3	100	1
58	self	4	90	1
58	self	1	85	2
58	self	2	100	1
58	self	3	85	2
59	self	4	50	2
59	bulk	1	100	100
59	bulk	2	100	100
59	bulk	3	100	100
59	bulk	4	100	100
59	self	1	100	5
59	self	2	100	6
59	self	3	100	3
59	self	4	100	5
59	self	1	100	100
59	self	2	100	80
59	self	3	100	100
59	self	4	100	90
59	self	5	100	90
59	self	1	100	2
59	self	2	100	1
59	self	3	100	2
59	self	4	100	1
59	self	1	100	100
59	self	2	100	100
61	self	3	100	100
61	self	4	100	100
61	bulk	1	100	100
61	bulk	2	100	100
61	self	1	100	3
61	self	2	100	1
61	self	3	100	1
61	bulk	1	100	100
61	bulk	2	100	100
61	bulk	3	100
61	bulk	4	100
61	self	1	100	90
61	self	2	100	10
63	self	3	100	60
63	self	4	100	5
63	self	5	100	60
64	self	6	100	90
64	self	1	100	100
64	self	2	100	100
64	self	3	100	100
64	self	4	100	100
64	self	1
64	self	2	100	1
64	self	3	100	10
64	self	4	100	1
64	self	5	95	2
64	self	6	100	1
64	bulk	1	100	100
64	bulk	2	100	100
64	bulk	3	100	100
64	bulk	4	100	100
64	self	1	100	100
64	self	2	100	100
64	self	3	100	100
65	self	4	100	100
65	self	5	100	100
65	self	6	100	100
65	self	1	100	3
65	self	2	100	5
65	self	3	100	1
66	self	4	100	6
66	self	5	100	3
66	self	6	100	4
66	self	7	100	4
66	bulk	1	100	100
66	bulk	2	100	100
66	bulk	3	100	100
66	bulk	4	100	100
66	bulk	5	100	100
66	bulk	6	100	100
66	bulk	7	100	100
66	bulk	8	100	100
66	bulk	1	100	100
66	bulk	2	100	100
66	bulk	3	100	90
66	bulk	4	100	100
66	bulk	5	100	100
66	bulk	6	100	100
66	bulk	7	100	100
69	bulk	8	100	100
69	bulk	9	100	80
69	self	1	100	100
69	self	2	100	100
69	self	3	100	100
69	self	4	100	100
69	self	5	100	100
69	self	1	100	100
71	self	2	100	100
71	self	3	100	90
71	self	4	100	100
71	self	5	100	100
71	self	6	100	100
71	self	7	100	100
71	self	8	100	100
71	self	9	100	80
71	self	10	100	100
71	self	1	100	100
71	self	2	100	100
71	self	3	100	100
71	self	4	100	100
71	self	5	100	100
71	self	6	100	100
71	self	1	100	80
71	self	2	100	90
72	self	3	100	90
72	self	4	50	50
72	self	5	100	100
72	self	1	95	2
72	self	2	100	10
72	self	3	100	10
72	self	4	100	4
72	self	5	100	2
72	self	1	100	100
72	self	2	100	90
72	self	3	100	100
72	self	4	100	100
72	self	1	100	2
72	self	2	90	1
73	self	3	60	2
73	self	4	100	5
73	self	1	50	2
73	self	2	75	2
73	self	3	90	1
73	self	4	60	4
73	self	5	90	2
73	self	6	90	1
73	self	7	100	1
75	self	8	80	1
75	self	1	50	3
75	self	2	100	10
75	self	3	75	1
75	self	4	95	1
75	self	5	80	2
75	self	6	100	10
75	bulk	1	100	100
75	bulk	2
75	self	1	30	1
75	self	2	40	3
76	self	3	40	1
76	self	4	40	2
76	self	5	20	2
76	self	1	100	100
76	self	2	100	90
76	bulk	1	100	90
76	bulk	2	100	100
76	bulk	3	100	100
76	bulk	4	100	80
76	bulk	5	100	90
76	bulk	6	100	100
76	bulk	7
76	self	1	100	5
76	self	2	100	3
76	self	3	100	1
76	self	4	100	2
76	self	5	100	2
76	self	6	100	3
77	self	7	100	1
77	self	1	100	100
77	self	2	100	100
77	self	3	100	60
77	self	4	100	100
77	self	1	75	1
77	self	2	80	1
77	self	3	100	2
77	self	4	75	1
77	self	5	100	2
77	bulk	1	100	100
78	bulk	2	100	80
78	bulk	3	100	90
80	self	1	100	100
80	self	2	100	100
80	self	3	100	100
80	bulk	1
80	bulk	2	100	75
80	bulk	3	100	100
81	bulk	4	100	100
81	self	1	100	1
81	self	2	100	3
81	self	3	100	1
81	self	4	100	1
81	self	5	100	1
81	self	1	80	1
81	self	2	70	1
81	self	3	100	5
81	self	4	60	1
81	self	5	85	1
81	self	6	50	2
81	self	7	60	1
81	self	1	100	100
81	self	2	100	100
81	self	3	100	70
81	self	4	100	100
81	bulk	1	100	100
82	bulk	2	100	100
82	bulk	3	100	100
82	bulk	4	100	100
82	self	1	100	1
82	self	2	80	1
82	self	3	100	8
82	self	4	100	1
82	self	5	95	4
82	self	6	100	5
82	self	1	100	2
82	self	2	100	1
82	self	3	80	1
82	self	4	100	1
82	self	1	100	100
82	self	2	100	100
82	self	1	100	100
83	self	2	100	100
83	self	3	100	100
83	self	4	100	100
83	self	5	100	100
83	self	1	100	2
83	self	2	100	1
83	self	3	100	10
83	self	4	100	20
83	self	5	100	10
83	self	6	95	1
83	self	7	100	70
83	bulk	1	100	100
85	bulk	2	100	90
85	bulk	1	100	100
85	bulk	2	100	100
85	bulk	3	100	100
85	bulk	4	100	100
85	self	1	100	4
85	bulk	1	100	100
85	bulk	2	100	100
85	bulk	3	100	100
85	bulk	4	100	100
85	bulk	5	100	100
85	bulk	6	100	100
85	bulk	7	100	80
85	bulk	8	100	90
85	bulk	9	100	100
85	self	1	100	100
85	self	2	100	80
85	self	3	100	90
85	self	4	100	100
85	bulk	1	100	100
85	bulk	2	100	100
85	bulk	3	100	90
85	bulk	4	100	100
85	self	1	100	4
85	self	2	100	1
85	self	3	100	3
86	self	4	100	4
86	self	5	100	10
86	self	6	100	2
86	self	1	100	100
86	self	2	100	100
86	self	3	100	100
86	self	4	100	90
86	bulk	1	100	100
86	bulk	2	100	100
86	bulk	3	100	100
86	self	1	100	100
86	self	2	100	100
86	self	3	100	100
86	self	4	100	100
86	self	5	100	90
86	self	6	100	90
86	self	1	100	4
87	self	2	100	2
87	self	3	100	10
87	self	4	100	1
87	self	5	100	2
87	self	6	100	3
88	self	1	100	100
88	self	2	100	90
88	self	3	100	100
88	self	4	100	100
88	self	5	100	90
88	self	1	60	1
90	self	2	100	50
90	self	3	100	10
90	self	4	100	5
90	self	5	100	10
90	self	1	100	90
90	self	2	100	100
90	self	3	100	100
91	self	4	100	70
91	self	5	100	100
92	self	1	100	2
92	self	2	100	5
92	self	1	100	95
92	self	2	100	100
92	self	3	100	100
92	self	4	100	100
92	self	5	100	95
92	self	1	100	50
92	self	2
92	self	3	100	2
92	self	4	100	5
92	self	5	100	5
92	self	6	100	3
92	self	1	100	100
92	self	2
92	bulk	1	100	100
92	bulk	2	100	90
92	bulk	3	100	100
92	bulk	4	100	100
93	bulk	5	100	100
93	bulk	6	100	100
93	bulk	7	100	100
93	self	1	100	1
93	self	2	100	2
93	self	3	100	3
93	self	1	100	1
93	self	2	100	40
93	self	3	100	10
93	self	4	100	5
93	self	5	100	50
93	self	6	100	5
93	self	7	100	7
93	self	8	100	2
93	self	9	100	2
93	self	1	100	4
94	self	2	100	5
94	self	3	100	1
94	self	4	100	3
94	self	5	100	2
94	self	6	100	2
94	self	1	95	1
94	self	2	70	1
94	self	1	100	2
94	self	2	100	2
94	self	3	100	3
94	bulk	1	100	100
94	bulk	2	100	100
94	bulk	3	100	90
94	bulk	4	100	100
94	bulk	5	100	100
94	bulk	6	100	100
94	self	1	100	100
94	self	2	100	100
94	self	3	100	100
94	self	4	100	100
94	self	5	100	80
95	self	6	100	100
95	self	7	100	90
95	self	1	100	2
95	self	2	100	3
95	bulk	1	100	100
95	self	1	100	1
95	self	2	80	1
95	self	3	100	1
97	self	4	75	1
97	bulk	1	100	75
97	bulk	2	100	80
97	bulk	3	100	100
97	self	1	75	1
97	self	2	100	1
97	self	1	100	2
97	self	2	100	1
97	self	3	100	3
97	self	1	100	3
97	self	2	100	5
97	self	3	60	1
97	self	4	100	5
97	bulk	1	100	100
97	bulk	2	100	100
97	bulk	3	100	100
99	self	1	100	100
99	self	2	100	100
99	self	3	100	100
99	self	4	100	100
99	self	1	100	3
99	self	2	100	1
99	self	3	100	10
99	self	4	100	5
99	self	5	100	1
99	self	6	100	4
99	self	1	100	100
99	self	2	100	100
99	self	3	100	100
99	bulk	1	100	100
99	bulk	2	100	100
99	bulk	3	100	100
100	bulk	1	100	100
100	bulk	2	100	100
100	bulk	1	100	5
100	bulk	2	100	100
100	bulk	3	100	100
100	bulk	1	100	1
100	bulk	2	95	1
102	bulk	3	100	4
102	bulk	4	100	5
102	bulk	5	100	10
102	bulk	6	100	10
102	self	1	100	1
102	self	2	100	1
102	self	3	95	1
102	bulk	1	100	10
102	bulk	2	100	1
102	bulk	3	100	5
102	bulk	4	100	20
102	self	1	100	3
102	self	2	95	1
104	self	3	95	2
104	self	4	100	1
104	bulk	1	100	100
104	bulk	2	100	100
104	self	1	100	100
104	self	2	100	100
104	self	3	100	100
104	self	4	100	80
104	bulk	1	100	100
104	bulk	2	100	90
104	bulk	3	100	100
104	bulk	4	100	100
104	self	1	100	100
105	self	2	100	100
105	self	3	100	100
105	self	4	100	100
105	self	5	100	100
105	self	6	100	100
105	self	1	100	90
105	self	2	100	90
105	self	3	100	80
105	self	4	100	100
105	self	5	100	100
105	bulk	1	100	80
105	bulk	2	100	100
105	bulk	3	100	100
106	bulk	4	100	100
106	self	1	75	1
106	self	2	100	1
106	self	3	75	1
106	self	4	75	1
106	self	5	75	1
106	self	1	100	1
106	self	2	90	1
106	self	3	100	1
107	self	1	100	1
107	self	2	100	5
107	self	3	80	1
107	self	4	100	1
107	self	5	100	5
108	self	6	100	4
108	self	7	100	10
108	bulk	1	niet bepaalbaar
108	bulk	2	100	100
108	bulk	3	niet bepaalbaar
108	bulk	4	100	100
108	bulk	5	100	100
108	bulk	6	100	100
108	bulk	7	100	100
108	self	1	100	100
108	self	2	100	100
108	self	3	100	100
108	self	4	100	100
108	bulk	1	100	100
108	bulk	2	100	80
110	bulk	3	100	100
110	bulk	4	100	100
110	self	1	100	2
110	self	2	100	10
110	self	3	100	2
110	self	1	100	50
110	self	2	100	40
110	self	3	100	10
110	self	4	100	10
110	self	5	niet bepaalbaar
110	self	6	100	10
111	self	7	100	2
111	self	1	100	100
111	self	2	100	100
111	self	3	100	100
112	self	4	100	100
112	self	5	100	100
112	self	6	100	100
112	self	1	100	100
112	self	2	100	100
112	self	3	100	90
112	self	4	100	90
113	self	5	100	90
113	bulk	1	100	100
113	bulk	2	100	100
113	bulk	3	100	100
113	self	1	100	60
113	self	2	100	1
113	self	3	100	1
113	self	4	100	3
113	self	5	100	6
113	self	6	100	5
113	self	7	100	1
113	bulk	1	100	90
113	bulk	2	100	100
114	bulk	3
114	bulk	4	100	100
114	bulk	5	100	100
114	bulk	6	100	100
114	self	1	100	2
114	self	2	100	3
114	self	3	100	1
114	self	4	100	1
114	bulk	1	100	100
114	bulk	2	100	100
115	bulk	3	100	100
115	bulk	4	100	100
115	self	1	100	100
115	self	2	100	80
115	self	3	100	100
115	self	4	100	100
115	self	5	100	50
115	self	6	100	100
115	self	1	100	100
115	self	2	100	100
115	self	3	100	100
115	self	4	100	100
116	self	5	100	100
116	self	1	100	2
116	self	2	95	2
116	self	3	90	1
116	self	4	100	3
116	bulk	1	100	100
116	bulk	2	100	100
116	bulk	3	100	100
116	bulk	4	100	100
116	bulk	5	100	100
116	bulk	6
116	self	1	100	30
117	self	2	100	2
117	self	3	100	3
117	self	4	100	10
117	self	5	100	30
117	self	6	100	3
117	self	1	100	3
117	self	2	100	1
118	bulk	1	100	2
118	bulk	2	95	2
118	bulk	3	95	3
118	bulk	4
119	bulk	5	95	3
119	bulk	6	5	1
119	self	1	100	1
119	self	2	100	1
119	self	3	75	2
119	self	4	40	1
119	bulk	1	90	1
119	bulk	2	100	2
119	bulk	3	100	1
119	bulk	4	50	1
119	bulk	5	100	1
119	bulk	1	100	100
120	bulk	2	100	100
120	bulk	1	100	100
120	bulk	2
120	bulk	3	100	20
120	bulk	4	100	50
120	bulk	5	100	100
120	bulk	6	100	100
121	self	1	100	100
121	self	2	100	100
121	self	3	100	100
121	self	4	100	100
121	self	5	100	100
121	self	1	100	80
121	self	2	100	60
121	self	1	100	5
121	self	2	100	10
122	self	3	100	3
122	self	4	100	1
122	self	5	100	4
122	bulk	1	100	50
122	bulk	2	100	10
122	bulk	3	100	100
125	bulk	4	100	1
125	bulk	5	100	10
125	self	1	100	100
125	self	2	100	100
125	bulk	1	100	18
125	bulk	2	90	6
125	bulk	3	95	7
125	bulk	4	100	6
125	bulk	5	100	28
125	bulk	1	100	20
125	bulk	2
125	self	1	100	1
125	self	2	100	1
126	self	3	75	1
126	self	4	100	3
126	self	1	100	5
126	self	2	100	2
126	self	3	100	3
126	bulk	1
126	bulk	2
126	bulk	1	70	20
126	bulk	2	70	20
126	bulk	3	60	0.33
126	bulk	4	100	20
126	bulk	5	90	15
126	bulk	6	75	25
126	bulk	7	75	100
126	bulk	1	100	2
127	bulk	2
127	bulk	3
127	bulk	4
127	bulk	1	100	30
127	bulk	2	100	50
127	bulk	3	100	50
127	bulk	4	100	5
127	bulk	5	100	25
127	bulk	6	100	25
127	bulk	7	100	30
127	bulk	1	50	10
127	bulk	2
127	bulk	3
128	bulk	1	100	1
128	bulk	2	70	10
128	bulk	1	100	16
128	bulk	2	100	10
128	bulk	3	100	20
128	bulk	4	80	12.5
128	bulk	5	70	25
128	bulk	6	100	10
128	bulk	1	0.95	6
128	bulk	2	100	10
128	bulk	3
128	bulk	4	100	8
128	bulk	5	100	8
128	self	1	100	100
130	self	2	100	100
130	self	3	100	100
130	bulk	1	100	20
130	bulk	2	100	10
130	bulk	3	100	50
130	bulk	4	100	14
130	bulk	5	100	25
131	bulk	1	100	5
131	bulk	2	100	80
131	bulk	3
131	bulk	4	95	1
131	bulk	5
131	bulk	6	100	80
131	self	1	100	2
131	self	2	100	5
131	self	3	100	3
131	self	4	100	8
131	bulk	1	100	50
131	bulk	2	100	33
131	bulk	3
132	bulk	4	100	14
132	bulk	5	100	16
132	bulk	1	100	33
132	bulk	2	100	14
132	bulk	3
132	bulk	1	100	80
133	bulk	2	100	43
133	bulk	3	100	11
133	bulk	4	100	37,5
133	bulk	5	100	100
133	bulk	1
133	bulk	2
133	bulk	3
133	bulk	4	100	11
133	bulk	5	niet bepaalbaar
134	bulk	1	100	20
134	bulk	2	100	20
134	bulk	3	100	50
134	bulk	4	100	45
134	bulk	1	100	20
134	bulk	2	100	10
135	bulk	3	niet bepaalbaar
135	bulk	4	100	10
135	bulk	5	50	25
135	self	1	100	90
135	self	2	100	90
135	bulk	1	100	70
135	bulk	2	100	60
135	bulk	3	100	80
135	bulk	4	100	13
135	bulk	5	100	40
135	bulk	6	100	30
135	bulk	7	100	7
135	self	1	100	10
135	self	2	100	4
135	self	3	100	9
135	self	4	100	5
136	bulk	1	100	45
136	bulk	2	100	27
136	bulk	1	100	20
136	bulk	2	100	13
136	bulk	3	100	10
136	bulk	4	100	33
136	bulk	5	100	20
136	bulk	6	100	40
136	bulk	7	100	80
136	bulk	8	100	80
136	self	1	100	5
136	self	2	60	1
136	self	3	100	2
137	bulk	1	100	25
137	bulk	2	100	33
137	bulk	1	100	4
137	bulk	2	100	20
137	bulk	3	100	13
137	bulk	4	100	11
137	bulk	5	100	32
137	bulk	6	100	5
137	bulk	7	100	14
137	self	1	100	100
137	self	2	100	100
137	self	3	100	100
138	bulk	1	100	100
138	bulk	2	100	50
138	bulk	3	100	50
138	bulk	4	100	100
138	bulk	1	100	20
138	bulk	2	100	20
138	bulk	1	100	16
138	bulk	2	100	17
138	bulk	3	100	7
141	self	1	100	4
141	self	2	100	20
141	self	3	100	8
141	self	4	100	10
143	self	5	100	6
143	self	6	100	10
143	bulk	1	100	20
143	bulk	2	100	10
143	bulk	3	100	10
143	bulk	1	100	40
143	bulk	2	100	33
143	bulk	3	100	10
143	bulk	4	100	50
143	bulk	5	95	16
143	bulk	6	95	5
143	bulk	7	80	16
143	self	1	100	100
144	self	2	100	100
144	self	3	100	100
144	self	4	100	80
144	bulk	1	100	16
144	bulk	2	90	9
144	bulk	3	100	100
144	bulk	4	100	50
144	bulk	5	80	22
144	self	1	100	100
144	self	2	100	100
144	self	3	100	100
144	self	4	100	100
144	self	5	100	100
144	self	6	100	100
144	bulk	1
144	bulk	2	100	66
144	bulk	3	100	8
144	bulk	1	100	3
144	bulk	1	100	33
144	bulk	2	100	15
144	bulk	3	100	25
145	bulk	4	100	17
145	bulk	5	100	20
145	bulk	1	80	10
145	bulk	2	100	14
145	bulk	1	80	12.5
145	bulk	2	100	16
146	bulk	3	100	2
146	bulk	4	100	20
146	bulk	1	100	10
146	bulk	2	niet bepaalbaar
146	bulk	3	100	5
146	self	1	100	20
146	bulk	1	100	13
146	bulk	2	100	80
146	bulk	3	100	80
146	bulk	4	100	90
146	bulk	5	100	80
146	bulk	6	100	30
146	bulk	1	100	50
147	bulk	2	100	10
147	bulk	3	100	5
147	bulk	4	100	75
147	bulk	1	100	100
147	bulk	2	100	100
147	bulk	3	100	100
147	bulk	4	100	100
147	bulk	5	100	100
147	bulk	1	100	50
147	bulk	2	100	50
147	bulk	3	100	37
147	bulk	4	100	60
148	bulk	5	100	84
148	self	1	100	80
148	self	2	100	100
148	self	3	100	100
148	self	4
148	self	5	100	100
148	self	6	100	100
148	self	1	100	2
148	self	2	100	100
148	self	3	100	5
148	self	4	100	6
149	bulk	1	100	4
149	bulk	2	100	50
149	bulk	3	100	40
149	bulk	4	100	50
149	self	1	100	5
151	self	2	100	1
151	self	3	100	1
151	self	4	60	2
151	self	5	100	5
151	bulk	1	100	60
151	bulk	2	100	20
151	bulk	3	100	10
151	bulk	4
151	self	1	100	3
151	self	2	30	1
153	self	3	100	5
153	self	4	75	1
153	self	5	75	1
153	self	6	100	5
153	self	7	100	1
153	self	1	100	80
154	self	2	100	50
154	bulk	1	100	20
154	bulk	2	100	8
154	bulk	3	100	6
154	self	1	100	1
154	self	2	100	1
154	self	3	100	1
154	self	4	100	1
154	bulk	1	100	10
154	bulk	2	100	5
154	bulk	3	100	1
155	bulk	4	95	10
155	bulk	5	100	10
155	self	1	100	100
155	self	2	100	100
155	bulk	1	100	3
155	bulk	2	100	3
157	bulk	3	95	1
157	bulk	4	100	2
157	bulk	5	80	2
157	bulk	6	100	4
157	bulk	1	100	20
158	bulk	2	100	30
158	bulk	3	100	5
158	bulk	4	100	10
158	bulk	5	100	10
158	bulk	6	100	10
158	bulk	7	100	20
158	bulk	1	100	10
158	bulk	2	100	3
158	bulk	3	100	10
158	bulk	4	100	20
159	bulk	5	100	5
159	bulk	6	100	80
159	self	1	100	100
159	self	2	100	100
159	self	3	100	100
159	bulk	1	100	100
159	bulk	2	100	100
159	bulk	3	100	100
159	self	1	100	80
159	bulk	1	100	50
159	bulk	2	100	11
161	bulk	3	90	18
161	self	1	100	5
162	self	2	100	3
162	self	3	100	1
162	bulk	1	100	80
162	bulk	2	100	50
162	bulk	3
162	bulk	4	100	50
162	self	1	100	4
162	self	2	90	2
163	self	3	90	1
163	bulk	1	100	10
163	bulk	2	100	10
163	bulk	3	100	5
163	bulk	1	100	2
163	bulk	2	100	5
163	bulk	3	100	10
163	bulk	4	100	5
163	bulk	5	100	1
163	bulk	6	100	4
163	bulk	7	100	5
163	bulk	1	100	3
164	bulk	2	80	15
164	bulk	3	100	33
164	bulk	4	10	50
164	bulk	1
164	bulk	2	100	10
164	bulk	3	100	16
164	self	1	100	100
164	self	2	100	100
165	self	3	100	100
165	bulk	1	95	5
167	bulk	2	60	19
167	bulk	1	100	4
167	bulk	2	90	13
167	bulk	3	100	9
167	bulk	4	100	12
167	bulk	5	90	6
167	bulk	1
167	bulk	2
168	bulk	1	100	70
168	bulk	2	100	2
168	bulk	1	100	8
168	bulk	2	100	11
168	bulk	3	100	5
168	bulk	4	100	5
168	bulk	5	100	30
168	bulk	6	100	20
168	bulk	7	100	10
168	bulk	8	100	10
168	self	1	100	2
168	self	2	90	2
170	self	3	100	5
170	self	4	100	1
170	self	1	100	1
170	self	2	100	1
170	bulk	1	100	100
170	bulk	2	100	100
171	self	1	100	100
171	self	2	100	100
171	self	3	100	100
171	self	4	100	100
171	self	5	100	100
171	bulk	1	100	100
171	bulk	2	100	100
171	bulk	3	100	80
171	bulk	4	100	80
171	bulk	5	100	100
171	bulk	6	100	75
171	bulk	1	100	100
171	bulk	2	100	100
171	bulk	3	100	100
171	bulk	4	100	100
172	bulk	5	100	100
172	bulk	6	100	100
172	bulk	1	100	100
172	bulk	2	100	75
172	self	1	100	1
177	self	2	75	1
178	bulk	1	100	100
178	bulk	2	100	100
178	bulk	3	100	100
178	bulk	4	100	100
180	bulk	5	100	100
180	bulk	6	100	100
180	bulk	1	100	100
180	bulk	2
180	bulk	3	100	100
180	bulk	1	100	100
180	bulk	2	100	100
180	bulk	3	100	100
180	bulk	4	100	100
180	bulk	1	100	70
180	bulk	1
180	self	1	100	3
180	self	2	100	2
180	self	3	100	5
180	self	4	100	2
180	self	5	100	10
180	bulk	1	100	100
180	bulk	2	100	100
180	bulk	3	100	100
181	self	1	100	2
181	self	2	100	1
181	self	3	100	5
181	self	4	100	1
181	self	5	100	10
181	bulk	1	100	20
181	bulk	2	100	100
181	bulk	3	100	100
181	bulk	1	100	5
181	bulk	2	100	1
181	bulk	3	100	5
182	self	1	100	1
182	self	2	100	5
182	self	3	100	1
182	self	4	100	1
182	self	5	100	1
182	self	1	100	1
182	bulk	1	100	1
182	bulk	2	100	100
182	bulk	3	100	100
182	bulk	4	100	100
182	bulk	5	100	100
183	self	1
183	self	2	100	50
183	self	3	100	50
183	self	4	100	40
183	bulk	1	100	100
183	bulk	2	100	100
184	self	1
184	self	1	100	3
184	self	2	100	10
184	self	3	100	25
184	self	4	100	30
184	bulk	1	100	100
185	self	1	100	80
185	self	2	100	60
186	self	1	100	100
186	self	2	100	100
186	self	3	100	30
187	self	1	100	100
187	self	2	100	50
188	self	1	100	1
188	self	2	100	30
188	self	3	100	5
188	self	1	100	20
188	self	2	100	3
188	bulk	1	0	0
188	bulk	2	25	100
188	bulk	3	100	100
188	bulk	4	100	100
188	bulk	5	100	100
188	bulk	6	100	100
188	bulk	7	100	100
189	self	1	100	10
189	self	2	100	1
189	self	3	100	20
189	self	4	100	5
189	self	5	100	20
189	self	1	100	1
189	self	2	100	5
189	bulk	1	100	100
189	bulk	2	100	100
189	bulk	3	100	100
189	bulk	4	100	100
189	bulk	5	100	100
190	self	1	100	80
190	self	2	100	90
190	self	3	100	90
190	bulk	1	100	50
190	bulk	2	0	0
190	bulk	3	0	0
190	bulk	4	100	100
190	bulk	5	100	30
190	bulk	1	0	0
190	bulk	2	100	60
191	self	1	100	50
191	self	2	100	70
191	self	3	100	60
192	self	1	100	100
192	self	2	100	100
192	self	3	100	100
193	self	1	100	20
193	self	2	90	1
193	self	3	100	10
193	self	4	100	1
193	self	5	100	5
193	self	6	75	1
193	self	1	100	10
193	bulk	1	100	5
193	bulk	2	80	5
193	bulk	3	100	90
193	bulk	4	100	100
194	self	1	100	40
194	self	2	100	80
194	self	3	100	80
194	bulk	1	100	50
194	bulk	2	100	50
194	bulk	3	100	40
194	bulk	4	75	5
194	bulk	1	100	40
194	bulk	2	100	100
194	bulk	3	100	100
195	self	1	100	100
195	self	2	100	60
195	self	3	100	100
195	self	4	100	50
195	self	5	100	50
195	bulk	1	100	100
195	bulk	2	100	100
195	bulk	3	100	100
195	bulk	4	100	100
200	self	1	100	60
200	self	2	100	50
200	bulk	1	100	50
200	bulk	2	100	80
200	bulk	3	100	50
200	bulk	1	100	80
201	self	1	100	60
201	self	2	100	70
201	self	3	100	70
201	self	4	100	70
201	self	5	100	70
201	bulk	1	100	90
201	bulk	2	100	100
201	bulk	3	100	90
201	bulk	4	100	100
201	bulk	1	75	10
201	bulk	2	88	5
202	self	1	100	100
202	bulk	1	70	33
202	bulk	2	100	100
202	bulk	3	100	50
202	bulk	4	100	40
202	bulk	5	30	100
202	bulk	6	100	100
202	bulk	7	100	100
203	self	1	100	10
203	self	2	100	60
203	bulk	1	100	100
203	bulk	2	100	80
203	bulk	3	100	50
203	bulk	4	100	100
205	self	1	100	1
205	self	2	100	2
205	self	3	100	5
205	self	4	100	10
205	self	5	100	10
205	bulk	1	100	1
205	bulk	2	15	50
205	bulk	3	100	1
205	bulk	4	100	1
205	bulk	5	0	0
205	bulk	6	100	50
205	bulk	7	50	100
206	self	1	85	1
206	self	2	80	1
206	self	3	100	1
206	self	1	100	2
206	self	2
206	bulk	1	100	1
207	self	1	100	50
207	self	2
207	self	3	60	3
207	self	4
207	self	5	100	2
207	bulk	1	60	2
207	bulk	2	100	90
207	bulk	3	100	100
207	bulk	4	100	80
208	self	1	100	2
208	self	2	100	2
208	self	3	100	2
208	self	4	70	2
208	self	1	100	2
208	self	2	100	2
208	bulk	1	100	40
208	bulk	2
208	bulk	3	100	60
208	bulk	4	100	70
208	bulk	5	100	100
209	self	1	100	90
209	self	2	100	80
209	self	1	100	90
209	self	2	100	80
209	self	3	100	50
209	self	4	100	90
209	self	5	100	100
209	self	6	100	100
209	bulk	1	100	70
209	bulk	2	100	60
209	bulk	3	100	100
209	bulk	4
209	bulk	5
209	bulk	6	100	100
210	self	1	100	2
210	self	2	100	1
210	self	3	67	2
210	self	4	70	5
210	self	5	50	5
210	self	6	70	10
210	bulk	1
211	self	1	100	50
211	self	2	100	60
211	self	3	100	50
211	self	1	100	40
211	bulk	1	100	70
212	self	1	100	5
212	self	2	100	5
212	self	3	90	1
212	self	4	0	0
212	self	1	100	2
212	bulk	1	100
212	bulk	2	100	5
212	bulk	3	100	70
212	bulk	4	100	40
212	self	2	100	1
213	self	1	100	35
213	self	2	100	90
213	self	3	100	5
213	self	4	100	90
213	self	5	100	90
213	self	6	100	100
213	bulk	1	100	70
213	bulk	2	100	50
213	bulk	3	100	100
213	bulk	4	100	100
213	bulk	5	100	90
214	self	1	100	75
214	self	1	100	50
214	bulk	1	100	90
214	bulk	2	100	80
214	bulk	3	100	90
214	bulk	1
215	self	1	100	25
215	self	2	100	25
215	self	3	100	5
215	self	4	100	5
215	self	5	100	8
215	self	6	100	10
215	bulk	1	25	100
215	bulk	2	100	40
215	bulk	3	100	90
215	bulk	4	100	60
216	self	1	100	50
216	self	2	100	70
216	self	3	100	70
216	self	4	100	60
216	bulk	1	100	90
216	bulk	2	100	100
216	bulk	3	100	70
216	bulk	4	100	100
216	bulk	5	100	100
216	bulk	6	100	100
216	bulk	7
216	bulk	8	100	100
219	self	1	100	2
220	self	1
220	self	2	100	1
220	self	3	100	2
220	self	4	100	2
220	self	5	100	1
220	bulk	1	40	50
220	bulk	2	100	5
221	self	1	100	70
221	self	2	100	100
221	self	3	90	5
221	self	4	100	1
221	self	1	100	10
221	self	2	100	5
221	self	3	100	5
221	self	4	0	0
221	bulk	1	100	3
222	self	1	100	10
222	self	2	100	5
222	self	3	75	1
222	self	4	75	1
222	self	5	100	1
222	bulk	1	0	0
223	self	1	100	100
223	self	2	100	100
223	bulk	1	100	90
224	self	1	90	1
224	self	2	100	3
224	self	3	100	10
224	self	4	60	20
224	self	5	100	5
224	bulk	1	100	25
224	bulk	2	100	5
224	bulk	3	100	80
224	bulk	4	100	100
224	bulk	5	100	100
224	bulk	6	100	90
226	self	1	100	90
226	self	2	100	60
226	self	3	100	40
226	self	4	100	40
226	bulk	1	100	100
226	bulk	2	100	100
226	bulk	3	100	100
226	bulk	4	100	100
226	bulk	5	100	80
226	bulk	6	100	90
229	self	1	100	40
229	self	2	100	20
229	self	3	100	60
229	self	4	100	40
229	self	1	100	20
229	bulk	1	100	80
229	bulk	2	100	100
229	bulk	3	100	90
229	bulk	4	100	100
229	bulk	5	100	100
230	self	1	100	50
230	self	2	100	50
230	self	3	100	60
230	self	4	100	70
230	self	5	100	80
230	self	6	100	90
230	bulk	1	100	70
230	bulk	2	100	30
230	bulk	3	100	100
230	bulk	4	100	100
230	bulk	5	100	100
230	bulk	6	100	100
232	self	1	100	8
232	self	2	100	5
232	self	3	100	5
232	self	4	40	5
232	self	5	100	5
232	bulk	1	100	50
232	bulk	2
232	bulk	3
232	bulk	4	100	10
234	self	1	100	1
234	self	2	100	8
234	self	3	90	8
234	self	4	100	10
234	self	5	100	5
234	bulk	1	100	10
234	bulk	2	100	7
234	bulk	3	100	10
234	bulk	4	100	60
234	bulk	5	100	100
235	bulk	1	100	60
237	self	1	100	50
237	self	2	100	60
237	self	3	100	100
237	self	4	100	90
237	self	5	100	60
237	bulk	1	100	80
237	bulk	2	100	90
237	bulk	3	100	90
237	bulk	4	100	50
238	self	1	100	30
238	self	2	100	30
238	self	3	100	30
238	self	4	100	40
238	self	5	100	70
238	self	6	100	70
238	bulk	1	75	50
238	bulk	2	25	100
238	bulk	3	25	40
238	bulk	4	100	100
238	bulk	5	100	100
238	bulk	6	100	100
238	bulk	7	100	100
239	self	1	100	40
239	self	2	100	30
239	self	3	100	30
239	self	4	100	40
239	bulk	1	100	80
239	bulk	2	100	25
239	bulk	3	100	40
239	bulk	4	100	60
239	bulk	5	100	60
241	self	1	100	90
241	self	2	0	0
241	self	3	100	60
241	self	4	100	50
241	bulk	1	100	50
241	bulk	2	100	80
241	bulk	3	100	100
242	self	1	100	3
242	self	2	100	20
242	self	3	100	10
242	self	4	100	7
242	self	5	100	30
242	self	6	100	3
242	self	7	100	10
242	bulk	1	100	100
242	bulk	2	100	100
242	bulk	3	100	100
242	bulk	4	100	100
242	bulk	5	100	100
243	self	1	100	20
243	self	2	100	10
243	self	3	100	20
243	self	4	100	25
243	self	5	100	10
243	bulk	1	100	15
243	bulk	2	100	100
243	bulk	3	100	100
243	bulk	4	100	100
245	self	1	95	1
245	self	2	100	3
245	self	3	100	10
245	self	4	100	5
245	bulk	1	100	80
245	bulk	2	100	30
245	bulk	3	100	70
245	bulk	4	100	60
246	self	1	100	15
246	self	2	100	1
246	self	3	100	5
246	self	4	100	5
246	self	5	100	10
246	self	6	100	15
246	bulk	1	100	30
246	bulk	2	100	30
246	bulk	3	100	8
246	bulk	4	100	100
246	bulk	1
246	bulk	2
247	self	1	100	40
247	self	2	100	25
247	self	3	100	30
247	self	4	100	40
247	self	1	100	30
247	self	2	100	40
247	self	3	100	30
247	bulk	1	100	90
247	bulk	2	100	90
247	bulk	3	100	100
247	bulk	1	100	50
247	bulk	2	100	50
247	bulk	3	100	50
249	bulk	1	95	4
249	bulk	2
249	bulk	3	100	90
249	self	1	100	1
249	self	2	100	2
249	self	3	100	1
249	self	4	100	1
250	self	1	100	1
250	self	2	100	20
250	self	3	100	10
250	self	4	100	5
250	self	1	100	2
250	self	2	20	100
250	bulk	1	100	20
250	bulk	2	100	100
250	bulk	3	100	100
251	bulk	4	100	100
252	self	1	80	2
252	self	2	80	2
252	self	3	90	1
252	self	4	100	8
252	bulk	1	100	100
252	bulk	2	100	100
252	bulk	3	100	100
252	bulk	4	100	100
252	self	1	100	3

## Sheet: 17SC11 recombinant screen 1
																								Clones 1													Clones 2
genotype	SOT12-58587813	SOT12-58960670	SOT12-58964340	SOT12-58977155	SOT12-58985310	SOT12-58990272	SOT12-58996133	SOT12-59003185	SOT12-59016142	SOT12-59025327	SOT12-59030301	SOT12-59042436	SOT12-59043512	SOT12-59043574	SOT12-59047597	SOT12-59047933	SOT12-59060445	SOT12-59065996	SOT12-59068564	SOT12-59107520	SOT12-59118012	SOT12-59230362	Classification	# Self-pollinations	# self-berries	# bulk-pollinations	# bulk-berries	# self-berries cleaned	# total self-seed	# self-seed per self-berry	# bulk berries cleaned	# total bulk-seed	# bulk seed per bulk-berry	Classification of styles			# Self-pollinations	# self-berries	# bulk-pollinations	# bulk-berries	# self-berries cleaned	# total self-seed	# self-seed per self-berry	# bulk berries cleaned	# total bulk-seed	# bulk seed per bulk-berry	Classification of styles	Notes
11-2001	G:G	C:C	C:C	A:A	C:C	G:G	A:A	A:A	G:C	C:C	A:G	A:G	C:T	A:A	A:A	T:T	A:A	A:A	C:G	?	G:C	A:T	SC	13	11	6	5	11	1873	170.273	5	565	113	SC			23	20	12	9	20	2365	118.25	9	2152	239.111	SC
11-2017	G:G	C:C	C:C	A:A	C:C	G:G	A:A	A:A	G:C	C:C	A:G	A:G	C:T	A:A	A:A	T:T	A:A	A:A	C:C	T:T	G:G	A:A	SC	8	7	5	6	7	336	48	5	1158	231.6	SC			13	10	7	7	10	1165	116.5	7	432	61.7143	SC
11-2026	G:A	C:T	C:T	A:G	C:A	G:A	A:G	A:C	C:C	C:A	G:G	G:G	T:T	A:C	A:G	T:C	A:C	A:T	C:G	T:C	G:C	A:T	SI	20	0	5	5			#DIV/0!	5	665	133	SI			22	0	13	5			#DIV/0!	5	1284	256.8	SI
11-2039	G:A	C:T	C:T	A:G	C:A	G:A	A:G	A:C	C:C	C:A	G:G	G:G	T:T	A:C	A:G	T:C	A:C	A:T	C:G	T:C	G:C	A:T	SI	20	0	6	5			#DIV/0!	5	1285	257	SI			20	0	17	13			#DIV/0!	12	2398	199.833	SI
11-2059	G:A	C:T	C:T	A:G	C:A	G:A	A:G	A:C	C:C	C:A	G:G	G:G	T:T	A:C	A:G	T:C	A:C	A:T	C:G	T:C	G:C	A:T	ND	10	6	6	6	6	3	0.5	6	1300	216.667	SI			10	7	20	13	6	1	0.166667	13	2525	194.231	SI
11-2077	G:A	C:T	C:T	A:G	C:A	G:A	A:G	A:C	C:C	C:A	G:G	G:G	T:T	A:C	A:G	T:C	A:C	A:T	C:G	T:C	G:C	A:T	SI	20	2	5	5	2	18	9	5	3543	708.6	SI			22	0	10	9			#DIV/0!	9	4975	552.778	SI	Classified based on pollen tube growth
11-2078	G:A	C:T	C:T	A:G	C:A	G:A	A:G	A:C	C:C	C:A	G:G	G:G	T:T	A:C	A:G	T:C	A:C	A:T	C:G	T:C	G:C	A:T	SI	20	3	6	6	2	4	2	6	2290	381.667	SI			20	0	12	8			#DIV/0!	8	1462	182.75	SI	Classified based on pollen tube growth
11-2080	G:G	C:C	C:C	A:A	C:C	G:G	A:A	A:A	G:C	C:C	A:G	A:G	C:T	A:A	A:A	T:T	A:A	A:A	C:C	T:T	G:G	A:A	SC	20	4	6	0	4	98	24.5			#DIV/0!	SC			2	0	13	1			#DIV/0!	1	221	221	ND	Classified based on pollen tube growth
11-2116	G:G	C:C	C:C	A:A	C:C	G:G	A:A	A:A	G:C	C:C	A:G	A:G	C:T	A:A	A:A	T:T	A:A	A:A	C:C	T:T	G:G	A:A	ND	3	0	0	0			#DIV/0!			#DIV/0!	ND			0	0	0	0			#DIV/0!			#DIV/0!	ND
11-2131	G:G	C:C	C:T	A:A	C:A	G:A	A:G	A:A	G:C	C:C	A:G	A:G	C:T	A:A	A:A	T:C	A:C	A:T	C:C	T:T	G:G	A:T	ND	5	2	0	0	2	45	22.5			#DIV/0!	SC			6	5	7	3	5	437	87.4	3	282	94	SC
11-2141	G:G	C:C	C:C	A:A	C:C	G:G	A:A	A:A	G:C	C:C	A:G	A:G	C:T	A:A	A:A	T:T	A:A	A:A	C:C	?	G:G	A:A	SC	17	6	26	3	6	753	125.5	3	261	87	SC			3	2	0	0	2	310	155			#DIV/0!	SC
11-2144	G:G	C:C	C:C	A:A	C:C	G:G	A:A	A:A	G:C	C:C	A:G	A:G	C:T	A:A	A:A	T:T	A:A	A:A	C:C	T:T	G:G	A:A	SC	8	8	6	5	8	472	59	5	832	166.4	SC			13	10	13	5	10	475	47.5	9	578	64.2222	ND
11-2162	G:A	C:C	C:C	A:A	C:C	G:G	A:A	A:A	G:C	C:C	A:G	A:G	C:T	A:A	A:A	T:T	A:A	A:A	C:C	T:T	G:G	A:A	SC	7	7	9	6	7	1778	254	6	2613	435.5	SC			11	11	10	10	11	2634	239.455	10	1512	151.2	SC
11-2191	G:G	C:C	C:C	A:A	C:C	G:G	A:A	A:A	G:C	C:C	A:G	A:G	C:T	A:A	A:A	T:T	A:A	A:A	C:C	T:T	G:G	A:A	SC	5	5	11	8	5	764	152.8	7	672	96	SC			6	6	18	9	6	100	16.6667	11	365	33.1818	SC
11-2201	G:A	C:T	C:T	A:G	C:A	G:A	A:G	A:C	C:C	C:A	G:G	G:G	T:T	A:C	A:G	T:C	A:C	A:T	C:G	T:C	G:C	A:T	SI	20	0	10	8			#DIV/0!	8	285	35.625	SI			20	0	16	15			#DIV/0!	15	1448	96.5333	SI
11-2241	G:G	C:C	C:C	A:A	C:C	G:G	A:A	A:A	G:C	C:C	A:G	A:G	C:T	A:A	A:A	T:T	A:A	A:A	C:C	T:T	G:G	A:A	SC	10	6	7	7	6	1008	168	3	261	87	SC			6	6	11	5	8	765	95.625	5	1590	318	SC
11-2253	G:A	C:T	C:T	A:G	C:A	G:A	A:G	A:C	C:C	C:A	G:G	G:G	T:T	A:C	A:G	T:C	A:C	A:T	C:G	T:C	G:C	A:T	SI	20	0	8	8			#DIV/0!	8	1836	229.5	SI			20	0	16	16			#DIV/0!	16	4293	268.312	SI
11-2259	G:A	C:T	C:T	A:G	C:A	G:A	A:G	A:C	C:C	C:A	G:G	G:G	C:T	A:A	A:A	T:T	A:A	A:A	C:C	T:T	G:G	A:A	SI	52	0	6	6			#DIV/0!	6	1646	274.333	SI			26	0	10	9			#DIV/0!	9	3550	394.444	SI
11-2313	G:G	C:C	C:C	A:A	C:C	G:G	A:A	A:A	G:C	C:C	A:G	A:G	C:T	A:A	A:A	T:T	A:A	A:A	C:C	T:T	G:G	A:A	SC	5	3	0	0	3	25	8.33333			#DIV/0!	SC			14	14	0	0	16	361	22.5625			#DIV/0!	SC	Classified based on pollen tube growth
11-2332	G:A	C:T	C:T	A:G	C:A	G:A	A:G	A:C	C:C	C:A	G:G	G:G	T:T	A:C	A:G	T:C	A:C	A:T	C:G	T:C	G:C	A:T	SI	7	1	0	0	1	4	4			#DIV/0!	SI			20	0	0	0			#DIV/0!			#DIV/0!	SI	Classified based on pollen tube growth
11-2343	G:G	C:C	C:C	A:A	C:C	G:G	A:A	A:A	G:C	C:C	A:G	A:G	C:T	A:A	A:A	T:T	A:A	A:A	C:C	T:T	G:G	A:A	SC	7	7	6	7	7	1927	275.286	7	1230	175.714	SC			14	21	4	4	21	3275	155.952	4	674	168.5	SC
11-2356	G:G	C:C	C:C	A:A	C:C	G:G	A:A	A:A	G:C	C:C	A:G	A:G	C:T	A:A	A:A	T:T	A:A	A:A	C:C	?	G:G	A:A	SC	7	6	7	5	5	2474	494.8	5	993	198.6	SC			7	10	13	12	10	3217	321.7	12	3802	316.833	ND
11-2357	G:G	C:C	C:C	A:A	C:C	G:G	A:A	A:A	G:C	C:C	A:G	A:G	C:T	A:A	A:A	T:T	A:A	A:A	C:C	?	G:G	A:A	SC	6	6	7	7	6	2072	345.333	7	2174	310.571	SC			11	9	9	9	9	2067	229.667	9	2824	313.778	SC
11-2368	G:G	C:C	C:C	A:A	C:C	G:G	A:A	A:A	G:C	C:C	A:G	A:G	C:T	A:A	A:A	T:T	A:A	A:A	C:C	T:T	G:G	A:A	ND	0	0	0	0			#DIV/0!			#DIV/0!	ND			0	0	0	0			#DIV/0!			#DIV/0!	ND
11-2371	G:A	C:T	C:T	A:G	C:A	G:A	A:G	A:C	C:C	C:A	G:G	G:G	T:T	A:C	A:G	T:C	A:C	A:T	C:G	?	G:C	A:T	SI	20	0	6	6			#DIV/0!			#DIV/0!	SI			20	0	8	8			#DIV/0!	8	1327	165.875	SI
11-2380	G:A	C:T	C:T	A:G	C:A	G:A	A:G	A:C	C:C	C:A	G:G	G:G	T:T	A:C	A:G	T:C	A:C	A:T	C:G	T:C	G:C	A:T	SI	12	0	0	0			#DIV/0!			#DIV/0!	SI			8	0	0	0			#DIV/0!			#DIV/0!	SI
11-2385	G:G	C:C	C:C	A:A	C:C	G:G	A:A	A:A	G:C	C:C	A:G	A:G	C:T	A:A	A:A	T:T	A:A	A:A	C:C	T:T	G:G	A:A	SC	16	12	6	6	7	2282	326	6	1165	194.167	SC			12	12	6	6	12	3606	300.5	6	3121	520.167	SC
11-2401	G:G	C:C	C:C	A:A	C:C	G:G	A:A	A:A	G:C	C:C	A:G	A:G	C:T	A:A	A:A	T:T	A:A	A:A	C:C	T:T	G:G	A:A	SC	11	5	10	7	6	712	118.667	7	999	142.714	SC			8	8	17	5	8	1377	172.125	2	738	369	SC
11-2403	G:G	C:C	C:C	A:A	C:C	G:G	A:A	A:A	G:C	C:C	A:G	A:G	C:T	A:A	A:A	T:T	A:A	A:A	C:C	T:T	G:G	A:A	SC	12	12	6	6	12	3126	260.5	6	2371	395.167	SC			15	15	11	8	15	6355	423.667	8	2299	287.375	SC
11-2407	G:G	C:C	C:C	A:A	C:C	G:G	A:A	A:A	G:C	C:C	A:G	A:G	C:T	A:A	A:A	T:T	A:A	A:A	C:C	T:T	G:G	A:A	SC	6	6	3	3	7	705	100.714	3	375	125	SC			11	9	12	6	9	967	107.444	6	1074	179	SC
11-2408	G:A	C:T	C:T	A:G	C:A	G:A	A:G	A:C	C:C	C:A	G:G	G:G	T:T	A:C	A:G	T:C	A:C	A:T	C:G	?	G:C	A:T	ND	8	8	8	6	8	6	0.75	6	1616	269.333	SC			13	12	15	13	12	5	0.416667	5	409	81.8	SC
11-2413	G:G	C:C	C:C	A:A	C:C	G:G	A:A	A:A	G:C	C:C	A:G	A:G	C:T	A:A	A:A	T:T	A:A	A:A	C:C	T:T	G:G	A:A	SC	6	5	6	5	5	2218	443.6	5	1224	244.8	SC			6	5	5	5	7	1971	281.571	5	1982	396.4	SC
11-2425	G:G	C:C	C:C	A:A	C:C	G:G	A:A	A:A	G:C	C:C	A:G	A:G	C:T	A:A	A:A	T:T	A:A	A:A	C:C	T:T	G:G	A:A	SC	9	6	11	2	6	983	163.833	3	28	9.33333	SC			6	10	15	3	10	1579	157.9	2	58	29	SC
11-2430	G:A	C:T	C:T	A:G	C:A	G:A	A:G	A:C	C:C	C:A	G:G	G:G	T:T	A:C	A:G	T:C	A:C	A:T	C:G	T:C	G:C	A:T	SI	10	6	6	5	6	7	1.16667	5	1203	240.6	SI			9	8	23	19	8	9	1.125	18	2181	121.167	SI	Classified based on pollen tube growth
11-2435	G:G	C:C	C:C	A:A	C:C	G:G	A:A	A:A	G:C	C:A	G:G	G:G	T:T	A:C	A:G	T:C	A:C	A:T	C:G	?	G:C	A:T	SI	21	0	5	5			#DIV/0!	5	502	100.4	SI			27	0	19	6			#DIV/0!	6	705	117.5	SI
11-2452	G:A	C:T	C:T	A:G	C:A	G:A	A:G	A:C	C:C	C:A	G:G	G:G	T:T	A:C	A:G	T:C	A:C	A:T	C:G	T:C	G:C	A:T	SI	20	0	12	6			#DIV/0!	6	1905	317.5	SI			28	0	9	7			#DIV/0!			#DIV/0!	SI
11-2457	G:A	C:T	C:T	A:G	C:A	G:A	A:G	A:C	C:C	C:A	G:G	G:G	T:T	A:C	A:G	T:C	A:C	A:T	C:G	T:C	G:C	A:T	SI	23	0	14	5			#DIV/0!	5	480	96	SI			23	0	16	5			#DIV/0!	5	1061	212.2	SI
11-2465	G:A	C:T	C:T	A:G	C:A	G:A	A:G	A:C	C:C	C:A	G:G	G:G	T:T	A:C	A:G	T:C	A:C	A:T	C:G	T:C	G:C	A:T	SI	23	0	6	6			#DIV/0!	6	1892	315.333	SI			25	0	13	7			#DIV/0!	7	2546	363.714	SI
11-2525	G:A	C:T	C:T	A:G	C:A	G:A	A:G	A:C	C:C	C:A	G:G	G:G	T:T	A:C	A:G	T:C	A:C	A:T	C:G	T:C	G:C	A:T	SI	21	0	7	6			#DIV/0!	6	1962	327	SI			20	0	19	8			#DIV/0!	8	2362	295.25	SI
11-2532	G:G	C:C	C:C	A:A	C:C	G:G	A:A	A:A	G:C	C:C	A:G	A:G	C:T	A:A	A:A	T:T	A:A	A:A	C:C	T:T	G:G	A:A	SC	9	9	11	9	9	1197	133	9	1635	181.667	SC			12	12	19	7	11	2423	220.273	7	2745	392.143	SC
11-2542	G:G	C:C	C:C	A:A	C:C	G:G	A:A	A:A	G:C	C:C	A:G	A:G	C:T	A:A	A:A	T:T	A:A	A:A	C:C	T:T	G:G	A:A	SC	6	7	7	7	7	798	114	7	732	104.571	SC			25	15	10	9	10	1881	188.1			#DIV/0!	SC
11-2568	G:G	C:C	C:C	A:A	C:C	G:G	A:A	A:A	G:C	C:C	A:G	A:G	C:T	A:A	A:A	T:T	A:A	A:A	C:C	T:T	G:G	A:A	SC	9	4	3	1	4	508	127	1	142	142	SC			0	0	0	0			#DIV/0!			#DIV/0!	ND
11-2581	G:A	C:T	C:T	A:G	C:A	G:A	A:G	A:C	C:C	C:A	G:G	G:G	T:T	A:C	A:G	T:C	A:C	A:T	C:G	T:C	G:C	A:T	SI	20	6	10	10	6	0	0	10	2404	240.4	SI			22	10	6	6	10	9	0.9	6	2495	415.833	SI	Classified based on pollen tube growth
11-2589	G:A	C:T	C:T	A:G	C:A	G:A	A:G	A:C	C:C	C:A	G:G	G:G	T:T	A:C	A:G	T:C	A:C	A:T	C:G	T:C	G:C	A:T	ND	8	8	7	8	8	2	0.25	7	2881	411.571	SI			9	8	19	11	8	2	0.25	11	7192	653.818	SI
11-2666	G:A	C:T	C:T	A:G	C:A	G:A	A:G	A:C	C:C	C:A	G:G	G:G	T:T	A:C	A:G	T:C	A:C	A:T	C:G	T:C	G:C	A:T	SI	20	0	5	5			#DIV/0!	5	1302	260.4	SI			21	0	12	12			#DIV/0!	12	1600	133.333	SI
11-2677	G:A	C:T	C:T	A:G	C:A	G:A	A:G	A:C	C:C	C:A	G:G	G:G	T:T	A:C	A:G	T:C	A:C	A:T	C:G	T:C	G:C	A:T	SI	5	0	0	0			#DIV/0!			#DIV/0!	SI			21	0	8	5			#DIV/0!	5	1942	388.4	SI
11-2709	G:A	C:T	C:T	A:G	C:A	G:A	A:G	A:C	C:C	C:A	G:G	G:G	T:T	A:C	A:G	T:C	A:C	A:T	C:G	?	G:C	A:T	SI	20	0	5	5			#DIV/0!	5	715	143	SI			20	0	21	7			#DIV/0!	7	2428	346.857	SI
11-2719	G:A	C:T	C:T	A:G	C:A	G:A	A:G	A:C	C:C	C:A	G:G	G:G	T:T	A:C	A:G	T:C	A:C	A:T	C:G	T:C	G:C	A:T	SI	20	0	5	5			#DIV/0!	5	725	145	SI			21	0	8	8			#DIV/0!	8	2263	282.875	SI
11-2731	G:G	C:C	C:C	A:A	C:C	G:G	A:A	A:A	G:C	C:C	A:G	A:G	C:T	A:A	A:A	T:T	A:A	A:A	C:C	T:T	G:G	A:A	SC	0	0	0	0			#DIV/0!			#DIV/0!	ND			17	14	12	9	14	4529	323.5	9	3880	431.111	SC
11-2748	G:A	C:T	C:T	A:G	C:A	G:A	A:G	A:C	C:C	C:A	G:G	G:G	T:T	A:C	A:G	T:C	A:C	A:T	C:G	T:C	G:C	A:T	SI	23	1	6	6	1	0	0	6	1577	262.833	SI			10	6	9	9	6	12	2	9	2569	285.444	SI	Classified based on pollen tube growth
11-2808	G:A	C:T	C:T	A:G	C:A	G:A	A:G	A:C	C:C	C:A	G:G	G:G	T:T	A:C	A:G	T:C	A:C	A:T	C:G	T:C	G:C	A:T	ND	24	4	5	5	4	30	7.5	5	1365	273	SI			21	2	5	5	2	21	10.5	5	2967	593.4	SI
11-2818	G:A	C:T	C:T	A:G	C:A	G:A	A:G	A:C	C:C	C:A	G:G	G:G	T:T	A:C	A:G	T:C	A:C	A:T	C:G	T:C	G:C	A:T	ND	2	0	0	0			#DIV/0!			#DIV/0!	ND			0	0	0	0			#DIV/0!			#DIV/0!	ND
11-2826	G:G	C:C	C:C	A:A	C:C	G:G	A:A	A:A	G:C	C:C	A:G	A:G	C:T	A:A	A:A	T:T	A:A	A:A	C:C	T:T	G:G	A:A	SC	5	5	9	6	5	359	71.8	6	617	102.833	SC			13	13	10	10	13	2170	166.923	10	3992	399.2	SC
11-2947	G:A	C:T	C:T	A:G	C:A	G:A	A:G	A:C	C:C	C:A	G:G	G:G	T:T	A:C	A:G	T:C	A:C	A:T	C:G	T:C	G:C	A:T	SI	20	2	9	6	2	0	0	6	1612	268.667	SI			21	5	5	6			#DIV/0!	6	2455	409.167	SC	Classified based on pollen tube growth
11-2965	G:G	C:C	C:C	A:A	C:C	G:G	A:A	A:A	G:C	C:C	A:G	A:G	C:T	A:A	A:A	T:T	A:A	A:A	C:C	?	G:G	A:A	SC	7	7	6	6	7	663	94.7143	6	665	110.833	SC			7	7	15	11	13	2170	166.923	11	2407	218.818	SC
11-2973	G:G	C:C	C:C	A:A	C:C	G:G	A:A	A:A	G:C	C:C	A:G	A:G	C:T	A:A	A:A	T:T	A:A	A:A	C:C	T:T	G:G	A:A	SC	8	8	6	6	8	1113	139.125	6	985	164.167	SC			14	14	9	7	14	2938	209.857	8	2462	307.75	SC
11-2988	G:G	C:C	C:C	A:A	C:C	G:G	A:A	A:A	G:C	C:C	A:G	A:G	C:T	A:A	A:A	T:T	A:A	A:A	C:C	T:T	G:G	A:A	SC	6	6	8	8	6	2873	478.833	8	2570	321.25	SC			7	7	8	7	9	3427	380.778	7	3513	501.857	SC
11-3002	G:G	C:C	C:C	A:A	C:C	G:G	A:A	A:A	G:C	C:C	A:G	A:G	C:T	A:A	A:A	T:T	A:A	A:A	C:C	T:T	G:G	A:T	SC	41	21	6	6	19	2716	142.947	6	2440	406.667	SC			19	19	10	10	19	2984	157.053	9	3762	418	SC
11-3003	G:G	C:C	C:C	A:A	C:C	G:G	A:A	A:A	G:C	C:C	A:G	A:G	C:T	A:A	A:A	T:T	A:A	A:A	C:C	T:T	G:G	A:A	SC	5	4	5	2	4	52	13	2	317	158.5	SC			10	9	15	8	9	76	8.44444	8	666	83.25	SC	Classified based on pollen tube growth
11-3020	G:G	C:C	C:C	A:A	C:C	G:G	A:A	A:A	G:C	C:C	A:G	A:G	C:T	A:A	A:A	T:T	A:A	A:A	C:C	T:T	G:G	A:A	SC	14	7	5	5	2	50	25	5	675	135	SC			6	6	11	10	6	1020	170	9	1179	131	SC	Classified based on pollen tube growth
11-3074	G:G	C:C	C:C	A:A	C:C	G:G	A:A	A:A	G:C	C:C	A:G	A:G	C:T	A:A	A:A	T:T	A:A	A:A	C:C	T:T	G:G	A:A	SC	5	2	0	0	2	18	9			#DIV/0!	SC			1	1	6	5	1	3	3	5	1175	235	SC	Classified based on pollen tube growth
11-3097	G:G	C:C	C:C	A:A	C:C	G:G	A:A	A:A	G:C	C:C	A:G	A:G	C:T	A:A	A:A	T:T	A:A	A:A	C:C	T:T	G:G	A:A	SC	7	2	0	0	2	7	3.5			#DIV/0!	SC			9	8	7	5	9	132	14.6667	5	630	126	SC	Classified based on pollen tube growth
11-3103	G:G	C:C	C:C	A:A	C:C	G:G	A:A	A:A	G:C	C:C	A:G	A:G	C:T	A:A	A:A	T:T	A:A	A:A	C:C	T:T	G:G	A:A	SC	8	7	7	7	7	2570	367.143	7	1970	281.429	SC			12	11	13	6	11	3455	314.091	5	1836	367.2	SC
11-3106	G:A	C:T	C:T	A:G	C:A	G:A	A:G	A:C	C:C	C:A	G:G	G:G	T:T	A:C	A:G	T:C	A:C	A:T	C:C	T:T	G:G	A:A	SI	35	2	5	5	2	13	6.5	5	1465	293	SI			24	0	7	7			#DIV/0!	7	3643	520.429	SI	Classified based on pollen tube growth
11-3118	G:A	C:T	C:T	A:G	C:A	G:A	A:G	A:C	C:C	C:A	G:G	G:G	T:T	A:C	A:G	T:C	A:C	A:T	C:G	T:C	G:C	A:T	SI	21	0	7	7			#DIV/0!	7	1726	246.571	SI			20	0	12	8			#DIV/0!	8	1458	182.25	SI
11-3121	G:G	C:C	C:C	A:A	C:C	G:G	A:A	A:A	G:C	C:C	A:G	A:G	C:T	A:A	A:A	T:T	A:A	A:A	C:C	T:T	G:G	A:A	SC	18	5	0	0	4	135	33.75			#DIV/0!	SC			11	7	15	7	7	749	107	7	401	57.2857	SC
11-3178	G:A	C:T	C:T	A:G	C:A	G:A	A:G	A:C	C:C	C:A	G:G	G:G	T:T	A:C	A:G	T:C	A:C	A:T	C:G	?	G:C	A:T	ND	21	0	6	6			#DIV/0!	5	1275	255	SI			20	2	10	6	2	103	51.5	6	1191	198.5	SC
11-3207	G:A	C:T	C:T	A:G	C:A	G:A	A:G	A:C	C:C	C:A	G:G	G:G	T:T	A:C	A:G	T:C	A:C	A:T	C:G	T:C	G:C	A:T	SI	20	0	6	6			#DIV/0!	6	463	77.1667	SI			20	0	19	11			#DIV/0!	11	1190	108.182	SI
11-3220	G:A	C:T	C:T	A:G	C:A	G:A	A:G	A:C	C:C	C:A	G:G	G:G	T:T	A:C	A:G	T:C	A:C	A:T	C:G	T:C	G:C	A:T	SI	22	0	7	5			#DIV/0!	5	668	133.6	SI			20	1	9	8			#DIV/0!	8	1156	144.5	SI
11-3221	G:G	C:C	C:C	A:A	C:C	G:G	A:A	A:A	G:C	C:C	A:G	A:G	C:T	A:A	A:A	T:T	A:A	A:A	C:C	T:T	G:G	A:A	ND	10	5	6	6	5	879	175.8	5	890	178	SC			10	7	8	7	7	2162	308.857	7	1716	245.143	SC
11-3267	G:A	C:T	C:T	A:G	C:A	G:A	A:G	A:C	C:C	C:A	G:G	G:G	T:T	A:C	A:G	T:C	A:C	A:T	C:G	T:C	G:C	A:T	SI	14	7	6	4	4	14	3.5	4	1138	284.5	SI			10	7	8	8	6	7	1.16667	6	2422	403.667	SC	Classified based on pollen tube growth
11-3272	G:A	C:T	C:T	A:G	C:A	G:A	A:G	A:C	C:C	C:A	G:G	G:G	T:T	A:C	A:G	T:C	A:C	A:T	C:G	T:C	G:C	A:A	SI	31	0	7	6			#DIV/0!	6	790	131.667	SI			22	0	6	6			#DIV/0!	6	835	139.167	SI
11-3278	G:G	C:C	C:C	A:A	C:C	G:G	A:A	A:A	G:C	C:C	A:G	A:G	C:T	A:A	A:A	T:T	A:A	A:A	C:C	T:T	G:G	A:A	SC	15	12	12	9	12	4275	356.25	6	733	122.167	SC			12	12	12	10	8	1582	197.75	10	923	92.3	SC
11-3280	G:A	C:T	C:T	A:G	C:A	G:A	A:G	A:C	C:C	C:A	G:G	G:G	T:T	A:C	A:G	T:C	A:C	A:T	C:G	T:C	G:C	A:T	SI	20	0	15	7			#DIV/0!	6	400	66.6667	SI			14	7	6	5			#DIV/0!	5	749	149.8	SI
11-3304	G:A	C:T	C:T	A:G	C:A	G:A	A:G	A:C	C:C	C:A	G:G	G:G	T:T	A:C	A:G	T:C	A:C	A:T	C:G	T:C	G:C	A:T	SI	20	0	7	7			#DIV/0!	7	1538	219.714	SI			20	0	12	9			#DIV/0!	9	1379	153.222	SI
11-3308	G:A	C:T	C:T	A:G	C:A	G:A	A:G	A:C	C:C	C:A	G:G	G:G	T:T	A:C	A:G	T:C	A:C	A:T	C:G	?	G:C	A:T	ND							#DIV/0!			#DIV/0!													#DIV/0!
11-3312	G:A	C:T	C:T	A:G	C:A	G:A	A:G	A:C	C:C	C:A	G:G	G:G	T:T	A:C	A:G	T:C	A:C	A:T	C:G	T:C	G:C	A:T	SI	20	0	9	7			#DIV/0!	7	1278	182.571	SI			20	0	14	8				8	1495	186.875	SI
11-3322	G:G	C:C	C:C	A:A	C:C	G:G	A:A	A:A	G:C	C:C	A:G	A:G	C:T	A:A	A:A	T:T	A:A	A:A	C:C	T:T	G:G	A:A	SC	9	8	8	5	6	1130	188.333	5	860	172	SC			10	7	16	13	6	774		13	1917	147.462	SC
11-3343	G:A	C:T	C:T	A:G	C:A	G:A	A:G	A:C	C:C	C:A	G:G	G:G	T:T	A:C	A:G	T:C	A:C	A:T	C:G	T:C	G:C	A:T	SI	20	0	8	8			#DIV/0!	8	1822	227.75	SI			24	0	10	7				7	1483	211.857	SI
11-3345	G:A	C:T	C:T	A:G	C:A	G:A	A:G	A:C	C:C	C:A	G:G	G:G	T:T	A:C	A:G	T:C	A:C	A:T	C:G	T:C	G:C	A:T	SI	9	0	0	0			#DIV/0!			#DIV/0!	SI			6	0	1	1				1	117	117	SI
11-3347	G:G	C:T	C:T	A:G	C:A	G:A	A:G	A:C	C:C	C:A	G:G	G:G	T:T	A:C	A:G	T:C	A:C	A:T	C:G	T:C	G:C	A:T	SI	34	0	9	8			#DIV/0!	7	1077	153.857	SI			0	16	6	2				2	276	138	SI
D16-C1	G:G	C:C	C:C	A:A	C:C	G:G	A:A	A:A	C:C	C:C	G:G	G:G	T:T	A:A	A:A	T:T	A:A	A:A	C:C	T:T	G:G	A:A
16HP1-66-C1	G:A	C:T	C:T	A:G	C:A	G:A	A:G	A:C	G:C	C:A	A:G	A:G	C:T	A:C	A:G	T:C	A:C	A:T	C:G	T:C	G:C	A:T
NTC	NTC	NTC	NTC	NTC	NTC	NTC	NTC	NTC	NTC	NTC	NTC	NTC	NTC	NTC	NTC	NTC	NTC	NTC	NTC	NTC	NTC	NTC
Solyntus	G:G	C:C	C:C	A:A	C:C	G:G	A:A	A:A	G:G	C:C	A:A	A:A	C:C	A:A	A:A	T:T	A:A	?	C:C	?	G:G	A:A
																								24	5	10	10
																								16	15	9	7
																								25	0	12	12

## Sheet: Style imaging 17SC11 RS1
plant	Clone	self/bulk	Style #	deepest penetration%	% that reaches deepest penetration
2001	1	Self	1	100	100
2001	1	Self	2	100	100
2001	1	Self	3	100	100
2001	1	Self	4	100	100
2001	1	Self	1	100	100
2001	1	Self	2	100	100
2001	1	Self	3	100	100
2001	1	Self	4	100	100
2001	1	Self
2001	1	Bulk	1	100	100
2001	1	Bulk	2	100	100
2001	1	Bulk	3	100	100
2001	1	Bulk	4	100	100
2017	1	Self	2	100	100
2017	1	Self	4	100	80
2017	1	Self	1	100	95
2017	1	Self	3	100	100
2017	1	Self	4	100	95
2017	1	Bulk	2	100	100
2017	1	Bulk	3	100	100
2017	1	Bulk	4	100	100
2026	1	Self	1	100	1
2026	1	Self	2	100	1
2026	1	Self	1	100	1
2026	1	Self	2	100	1
2026	1	Self	4	100	1
2026	1	Self	1	50	1
2026	1	Self	2	100	1
2026	1	Self	5	40	1
2026	1	Self	6	50	1
2026	1	Self	7	70	1
2026	1	Self
2026	1	Bulk	1	100	100
2026	1	Bulk	2	100	100
2026	1	Bulk	3	100	100
2026	1	Bulk	5	100	95
2039	1	Self	1	100	1
2039	1	Self	2	100	1
2039	1	Self	3	100	1
2039	1	Self	4	100	1
2039	1	Self	5	5	90
2039	1	Self	6	100	1
2039	1	Self	1	50	1
2039	1	Self	2	50	1
2039	1	Self	3	40	1
2039	1	Self	4	100	1
2039	1	Self	5	60	1
2039	1	Self	6	70	1
2039	1	Self	7	50	1
2039	1	Self	1	50	1
2039	1	Self	2	80	1
2039	1	Self	3	35	5
2039	1	Self	4	50	1
2039	1	Self	5	10	1
2039	1	Self	6	40	1
2039	1	Bulk	1	100	100
2039	1	Bulk	2	100	100
2039	1	Bulk	3	100	95
2039	1	Bulk	5	100	100
2059	1	Self	1	100	40
2059	1	Self	4	100	80
2059	1	Self	1	100	90
2059	1	Self	3	100	80
2059	1	Self	4	100	70
2059	1	Self	5	100	95
2059	1	Self	6	100	90
2059	1	Bulk	1	100	90
2059	1	Bulk	2	100	100
2059	1	Bulk	3	100	95
2059	1	Bulk	5	100	100
2059	1	Bulk	6	100	100
2077	1	Self	1	100	10
2077	1	Self	3	100	5
2077	1	Self	4	100	10
2077	1	Self	5	100	10
2077	1	Self	6	100	20
2077	1	Self	1	100	90
2077	1	Self	2	100	30
2077	1	Self	1	100	1
2077	1	Self	2	100	1
2077	1	Self	3	100	1
2077	1	Self	4	100	1
2077	1	Self	5	100	1
2077	1	Self	6	100	10
2077	1	Self	7	100	1
2077	1	Bulk	1	100	100
2077	1	Bulk	2	100	100
2077	1	Bulk	1	100	100
2077	1	Bulk	2	100	100
2077	1	Bulk	3	100	100
2078	1	Self	1	100	5
2078	1	Self	2	100	1
2078	1	Self	3	100	1
2078	1	Self	4	100	5
2078	1	Self	5	100	1
2078	1	Self	4	100	20
2078	1	Self	5	100	10
2078	1	Self	6	100	20
2078	1	Self	7	100	1
2078	1	Self	1	100	1
2078	1	Self	2	100	30
2078	1	Self	3	100	30
2078	1	Self	4	100	20
2078	1	Bulk	1	100	95
2078	1	Bulk	3	100	90
2078	1	Bulk	4	100	95
2078	1	Bulk	5	100	100
2080	1	Self
2080	1	Self	1	100	100
2080	1	Self	3	100	80
2080	1	Self	4	100	90
2080	1	Self	5	100	80
2080	1	Self	7	100	90
2080	1	Self	2	100	10
2080	1	Self	3	100	10
2080	1	Self	1	100	80
2080	1	Self	2	100	80
2080	1	Bulk	1	100	100
2080	1	Bulk	2	10	90
2080	1	Bulk	3	20	1
2080	1	Bulk	4	100	100
2080	1	Bulk	1	100	90
2116	1	Self	2	100	20
2116	1	Self
2131	1	Self	1	100	95
2131	1	Self	1	100	90
2131	1	Self	2	100	10
2131	1	Self
2141	1	Self	2	100	95
2141	1	Self	3	100	100
2141	1	Self	4	100	95
2141	1	Self	6	100	90
2141	1	Self	1	100	100
2141	1	Self	2	100	100
2141	1	Self	3	100	100
2141	1	Self	1	100	100
2141	1	Self	2	100	100
2141	1	Self	3	100	90
2141	1	Self	1	100	5
2141	1	Self	2	100	90
2141	1	Bulk
2141	1	Bulk	1	100	90
2141	1	Bulk	1	100	80
2141	1	Bulk	1	100	95
2141	1	Bulk	1	100	90
2141	1	Bulk	2	100	100
2141	1	Bulk	3	100	100
2141	1	Bulk	4	100	80
2141	1	Bulk	6	100	100
2144	1	Self	1	100	80
2144	1	Self	2	100	95
2144	1	Self	1	100	80
2144	1	Self	2	100	80
2144	1	Self	3	100	90
2144	1	Self	1	55	1
2144	1	Self	2	100	95
2144	1	Self	3	100	95
2144	1	Bulk	3	100	95
2144	1	Bulk	4	100	90
2144	1	Bulk	6	100	95
2162	1	Self	1	100	100
2162	1	Self	2	100	100
2162	1	Self	3	100	95
2162	1	Bulk	3	100	100
2162	1	Bulk	1	100	100
2162	1	Bulk	2	100	100
2162	1	Bulk	3	100	100
2191	1	Self	2	100	95
2191	1	Self	3	100	80
2191	1	Self	4	100	95
2191	1	Bulk	1	100	100
2191	1	Bulk	2	100	100
2191	1	Bulk	3	100	100
2191	1	Bulk	4	100	100
2191	1	Bulk	5	100	100
2191	1	Bulk	2	100	90
2191	1	Bulk	3	100	100
2191	1	Bulk	4	100	100
2191	1	Bulk	5	100	100
2201	1	Self	1	50	1
2201	1	Self	2	50	1
2201	1	Self	4	100	1
2201	1	Self	5	40	1
2201	1	Self	2	50	1
2201	1	Self	3	100	1
2201	1	Self	4	100	1
2201	1	Self	6	100	1
2201	1	Self	7	50	1
2201	1	Self	8	100	1
2201	1	Self	9	100	1
2201	1	Self
2201	1	Bulk	1	100	1
2201	1	Bulk	2	100	90
2201	1	Bulk	3	100	100
2201	1	Bulk	4	100	90
2201	1	Bulk	5	100	95
2201	1	Bulk	2	100	95
2241	1	Self	1	100	95
2241	1	Self	2	100	95
2241	1	Self	3	100	95
2241	1	Self	4	100	100
2241	1	Self	5	100	100
2241	1	Self	6	100	95
2241	1	Self	7	100	100
2241	1	Bulk	1	100	90
2241	1	Bulk	2	100	100
2241	1	Bulk	3	100	100
2241	1	Bulk	4	100	90
2241	1	Bulk	1	100	100
2241	1	Bulk	2	100	100
2253	1	Self	2	100	1
2253	1	Self	3	70	1
2253	1	Self	4	95	1
2253	1	Self	1	100	2
2253	1	Self	2	100	5
2253	1	Self	4	100	30
2253	1	Self	5	100	2
2253	1	Self	1	100	1
2253	1	Self	3	100	1
2253	1	Self	6	100	5
2253	1	Self	1	100	1
2253	1	Bulk	2	100	95
2253	1	Bulk	3	100	95
2253	1	Bulk	4	100	100
2253	1	Bulk	5	100	100
2253	1	Bulk	6	100	95
2259	1	Self	1	100	1
2259	1	Self	2	100	70
2259	1	Self	3	100	60
2259	1	Self	5	100	5
2259	1	Self	2	100	80
2259	1	Self	1	100	1
2259	1	Self	2	100	5
2259	1	Self	4	100	1
2259	1	Self	1	50	10
2259	1	Self	2	100	1
2259	1	Self	3	70	1
2259	1	Self	4	80	1
2259	1	Self	5	95	1
2259	1	Self	6	70	1
2259	1	Self	7	80	1
2259	1	Self	8	60	1
2259	1	Self	3	90	1
2259	1	Self	4	80	1
2259	1	Self	2	80	1
2259	1	Self	3	90	1
2259	1	Self	5	100	1
2259	1	Self
2259	1	Bulk	1	100	100
2259	1	Bulk	2	100	100
2259	1	Bulk	3	100	100
2259	1	Bulk	4	100	100
2313	1	Self
2313	1	Self	1	100	75
2313	1	Self	2	100	85
2332	1	Self	1	98	1
2332	1	Self	2	100	1
2332	1	Self	1	100	60
2332	1	Self	2	100	2
2332	1	Self	1	100	1
2343	1	Self
2343	1	Self	2	100	100
2343	1	Bulk	1	100	100
2343	1	Bulk	4	100	95
2356	1	Self	1	100	100
2356	1	Self	1	100	90
2356	1	Self	2	100	90
2356	1	Self	3	100	90
2356	1	Self	4	100	95
2356	1	Bulk	2	100	90
2356	1	Bulk	4	100	90
2356	1	Bulk	2	100	90
2357	1	Self	1	100	95
2357	1	Self	2	100	100
2357	1	Self	3	100	95
2357	1	Self	4	100	95
2357	1	Self	5	100	100
2357	1	Bulk	1	100	100
2357	1	Bulk	2	100	100
2357	1	Bulk	4	100	100
2357	1	Bulk	5	100	100
2357	1	Bulk	7	100	100
2368	1
2371	1	Self	1	10	40
2371	1	Self	2	100	1
2371	1	Self	3	100	1
2371	1	Self	4	100	1
2371	1	Self	2	100	40
2371	1	Self	3	100	1
2371	1	Self	4	100	1
2371	1	Self	1	60	1
2371	1	Self	2	70	1
2371	1	Self	3	90	1
2371	1	Self	4	100	1
2371	1	Self	5	90	1
2371	1	Self	6	80	1
2371	1	Bulk	1	100	100
2371	1	Bulk	2	100	100
2371	1	Bulk	3	100	100
2371	1	Bulk	4	100	100
2371	1	Bulk	1	100	90
2371	1	Bulk	2	100	100
2380	1	Self	1	100	1
2380	1	Self	2	95	1
2380	1	Self	1	50	1
2380	1	Self	2	70	1
2380	1	Self	3	100	1
2380	1	Self	4	100	1
2380	1	Self	5	100	1
2385	1	Self	1	100	60
2385	1	Self	1	100	100
2385	1	Self	4	100	70
2385	1	Self	5	100	100
2385	1	Self	2	100	100
2385	1	Self	3	100	100
2385	1	Self	4	100	100
2385	1	Self	5	100	100
2385	1	Self	6	100	100
2385	1	Self	7	100	100
2385	1	Bulk	1	100	100
2385	1	Bulk	2	100	90
2385	1	Bulk	4	100	100
2385	1	Bulk	5	100	100
2385	1	Bulk	6	100	100
2401	1	Self	1	100	95
2401	1	Self	1	100	95
2401	1	Self	2	100	100
2401	1	Self	4	100	90
2401	1	Self	1	10	90
2401	1	Self	2	100	100
2401	1	Self	4	100	90
2401	1	Bulk	2	100	100
2401	1	Bulk	4	100	100
2401	1	Bulk	1	100	95
2401	1	Bulk	3	100	100
2401	1	Bulk	4	100	100
2401	1	Bulk	5	100	100
2403	1	Self	1	100	100
2403	1	Self	2	100	95
2403	1	Self	3	100	95
2403	1	Self	1	100	95
2403	1	Self	3	100	100
2403	1	Self	1	100	100
2403	1	Self	3	100	100
2403	1	Self	4	100	90
2403	1	Bulk	1	100	100
2403	1	Bulk	2	100	95
2403	1	Bulk	3	100	95
2403	1	Bulk	4	100	100
2403	1	Bulk	5	100	95
2403	1	Bulk	6	100	100
2407	1	Self	1	100	80
2407	1	Self	2	100	80
2407	1	Self	1	100	90
2407	1	Self	3	100	100
2407	1	Self	4	100	100
2407	1	Bulk	1	100	100
2407	1	Bulk	2	100	100
2407	1	Bulk	1	100	100
2408	1	Self	1	100	90
2408	1	Self	2	100	40
2408	1	Self	3	100	70
2408	1	Self	4	100	40
2408	1	Self	5	100	60
2408	1	Bulk	1	100	90
2408	1	Bulk	2	100	90
2408	1	Bulk	3	100	90
2408	1	Bulk	1	100	95
2408	1	Bulk	2	100	90
2408	1	Bulk	3	100	100
2413	1	Self	1	100	75
2413	1	Self	3	100	95
2413	1	Self	4	100	70
2413	1	Self	5	100	95
2413	1	Bulk	1	100	95
2413	1	Bulk	2	100	100
2413	1	Bulk	3	100	100
2413	1	Bulk	1	100	95
2425	1	Self	1	100	95
2425	1	Self	3	100	95
2425	1	Self	6	100	100
2425	1	Self	7	100	95
2425	1	Bulk	1	100	90
2425	1	Bulk	2	100	100
2425	1	Bulk	3	100	100
2425	1	Bulk	4	100	100
2425	1	Bulk	5	100	100
2425	1	Bulk	6	100	100
2425	1	Bulk	1	100	90
2425	1	Bulk	2	100	90
2430	1	Self	1	100	1
2430	1	Self	2	75	2
2430	1	Self	4	100	2
2430	1	Self	1	100	40
2430	1	Self	4	100	60
2430	1	Bulk	1	100	100
2430	1	Bulk	2	100	90
2430	1	Bulk	3	100	95
2430	1	Bulk	5	100	90
2430	1	Bulk	6	100	100
2435	1	Self	1	100	1
2435	1	Self	3	95	10
2435	1	Self	1	100	1
2435	1	Self	2	100	15
2435	1	Self	3	100	10
2435	1	Self	3	90	1
2435	1	Self	4	100	5
2435	1	Self	3	70	1
2435	1	Self	4	100	1
2435	1	Self	5	60	1
2435	1	Self	7	100	1
2435	1	Bulk	1	100	100
2435	1	Bulk	1	100	100
2435	1	Bulk	2	100	100
2452	1	Self	1	100	1
2452	1	Self	2	100	1
2452	1	Self	3	100	1
2452	1	Self	4	100	1
2452	1	Self	5	100	1
2452	1	Self	6	100	5
2452	1	Self	1	90	1
2452	1	Self	2	100	1
2452	1	Self	3	100	100
2452	1	Self	4	50	1
2452	1	Self	5	100	1
2452	1	Bulk	2	100	5
2452	1	Bulk	3	100	90
2452	1	Bulk	1	100	90
2452	1	Bulk	3	100	100
2452	1	Bulk	5	100	100
2457	1	Self	3	30	5
2457	1	Self	4	60	1
2457	1	Self	1	60	1
2457	1	Self	2	100	1
2457	1	Self	3	80	1
2457	1	Self	4	100	1
2457	1	Self	5	100	2
2457	1	Self	1	100	1
2457	1	Self	2	80	1
2457	1	Self	3	100	1
2457	1	Self	5	100	1
2457	1	Bulk	1	100	100
2457	1	Bulk	2	100	100
2457	1	Bulk	3	100	100
2457	1	Bulk	4	100	100
2457	1	Bulk	5	100	100
2457	1	Bulk	6	100	100
2457	1	Bulk	1	100	90
2457	1	Bulk	2	50	80
2457	1	Bulk	1	100	100
2457	1	Bulk	2	100	100
2465	1	Self	1	95	1
2465	1	Self	2	100	1
2465	1	Self	3	50	1
2465	1	Self	4	60	1
2465	1	Self	5	100	1
2465	1	Self	1	60	1
2465	1	Self	2	95	1
2465	1	Self
2465	1	Bulk	2	100	95
2465	1	Bulk	3	100	100
2465	1	Bulk	4	100	100
2465	1	Bulk	5	100	100
2525	1	Self	1	90	1
2525	1	Self	2	50	1
2525	1	Self	4	55	1
2525	1	Self	5	80	1
2525	1	Self	6	70	1
2525	1	Self	2	80	1
2525	1	Self	3	65	1
2525	1	Self	4	100	5
2525	1	Self	2	100	1
2525	1	Self	4	100	1
2525	1	Self	5	100	1
2525	1	Self	6	100	1
2525	1	Bulk	3	100	100
2525	1	Bulk	1	100	100
2525	1	Bulk	2	100	100
2532	1	Self	1	100	95
2532	1	Self	2	100	90
2532	1	Self	3	100	90
2532	1	Self	1	100	100
2532	1	Self	2	100	100
2532	1	Self	3	100	100
2532	1	Self	4	100	100
2532	1	Self	5	100	90
2532	1	Bulk	1	100	100
2532	1	Bulk	1	100	100
2532	1	Bulk	4	100	100
2532	1	Bulk	1	100	100
2532	1	Bulk	2	100	100
2532	1	Bulk	3	100	100
2532	1	Bulk	4	100	100
2532	1	Bulk	5	100	100
2542	1	Self	1	100	95
2542	1	Self	2	100	95
2542	1	Self	3	100	90
2542	1	Self	4	100	90
2542	1	Self	5	100	100
2542	1	Bulk	1	100	100
2542	1	Bulk	3	100	100
2542	1	Bulk	1	100	100
2568	1	Self	1	100	100
2568	1	Self	2	100	100
2568	1	Self	3	100	90
2568	1	Self	2	50	20
2568	1	Self	1	100	10
2568	1	Bulk	1	100	100
2568	1	Bulk
2581	1	Self	1	100	5
2581	1	Self	2	100	10
2581	1	Self	3	100	1
2581	1	Self	2	100	2
2581	1	Self	3	100	5
2581	1	Self	1	100	1
2581	1	Self	2	100	1
2581	1	Self	3	100	1
2581	1	Bulk	2	100	1
2581	1	Bulk	3	100	1
2581	1	Bulk	1	100	100
2581	1	Bulk	2	100	100
2581	1	Bulk	3	100	90
2581	1	Bulk	5	100	100
2581	1	Bulk	6	100	100
2581	1	Bulk	1	100	100
2581	1	Bulk	2	100	90
2581	1	Bulk	3	100	90
2589	1	Self	1	100	95
2589	1	Self	2	100	95
2589	1	Self	3	100	90
2589	1	Self	4	100	95
2589	1	Self	5	100	95
2589	1	Self	2	100	100
2589	1	Self	3	100	95
2589	1	Bulk	1	100	100
2589	1	Bulk	2	100	95
2589	1	Bulk	3	100	100
2589	1	Bulk	4	100	100
2589	1	Bulk	5	100	100
2589	1	Bulk	6	100	95
2589	1	Bulk	7	100	100
2666	1	Self	1	99	1
2666	1	Self	3	100	1
2666	1	Self	5	100	1
2666	1	Self	6	100	1
2666	1	Self	1	100	1
2666	1	Self	2	100	1
2666	1	Self	3	100	1
2666	1	Self	4	60	1
2666	1	Self	5	100	1
2666	1	Self	3	100	1
2666	1	Self	4	90	1
2666	1	Self	5	90	1
2666	1	Bulk	1	100	100
2666	1	Bulk	2	100	100
2666	1	Bulk	3	100	100
2666	1	Bulk	4	100	100
2666	1	Bulk	5	100	95
2677	1	Self	1	100	5
2677	1	Self	1	40	90
2677	1	Self	2	70	1
2677	1	Self	3	80	1
2709	1	Self	1	99	1
2709	1	Self	2	100	1
2709	1	Self	3	100	1
2709	1	Self	4	100	2
2709	1	Self	5	100	1
2709	1	Self	6	100	1
2709	1	Self	1	100	1
2709	1	Self	2	100	1
2709	1	Self	1	100	1
2709	1	Self	2	100	1
2709	1	Self	3	100	1
2709	1	Self	4	100	1
2709	1	Self	5	100	1
2709	1	Self	1	100	1
2709	1	Self	2	100	1
2709	1	Self	3	100	1
2709	1	Bulk	1	100	100
2709	1	Bulk	2	100	100
2709	1	Bulk	4	100	100
2709	1	Bulk	5	100	95
2719	1	Self	1	90	1
2719	1	Self	2	100	1
2719	1	Self	3	100	5
2719	1	Self	4	100	1
2719	1	Self	1	100	1
2719	1	Self	2	100	1
2719	1	Self	3	100	1
2719	1	Self	4	100	1
2719	1	Self	5	100	1
2719	1	Self	6	100	1
2719	1	Self	7	100	1
2719	1	Bulk	1	100	100
2719	1	Bulk	2	100	100
2719	1	Bulk	4	100	90
2719	1	Bulk	1	100	100
2731	1
2748	1	Self	1	100	70
2748	1	Self	2	100	50
2748	1	Self	3	100	60
2748	1	Self	4	100	60
2748	1	Self	6	90	1
2748	1	Self	3	100	20
2748	1	Self	4	100	40
2748	1	Self	5	100	1
2748	1	Self	6	100	1
2748	1	Self	7	100	1
2748	1	Self	8	100	1
2748	1	Self	1	100	2
2748	1	Self	2	100	5
2748	1	Self	3	100	1
2748	1	Self	1	100	1
2748	1	Self	3	100	1
2748	1	Bulk	3	100	100
2748	1	Bulk	4	100	100
2748	1	Bulk	5	100	100
2748	1	Bulk	6	100	100
2808	1	Self	4	100	80
2808	1	Self	6	100	70
2808	1	Self	2	100	5
2808	1	Self	3	100	10
2808	1	Self	5	100	80
2808	1	Self	6	100	90
2808	1	Self	7	100	10
2808	1	Self	8	100	20
2808	1	Self	1	100	1
2808	1	Self	2	100	1
2808	1	Self	3	100	1
2808	1	Self	4	100	10
2808	1	Bulk	1	100	100
2808	1	Bulk	2	100	100
2808	1	Bulk	4	100	100
2808	1	Bulk	1	100	100
2818	1	Self
2826	1	Self	1	100	100
2826	1	Self	2	100	95
2826	1	Self	3	100	95
2826	1	Self	4	100	100
2826	1	Self	5	100	100
2826	1	Bulk	1	100	100
2826	1	Bulk	2	100	90
2826	1	Bulk	3	100	95
2826	1	Bulk	4	100	100
2826	1	Bulk	5	100	95
2826	1	Bulk	1	100	90
2826	1	Bulk	2	100	90
2826	1	Bulk	1	100	80
2947	1	Self	1	100	10
2947	1	Self	1	100	90
2947	1	Self	1	100	5
2947	1	Self	1	100	5
2947	1	Self	2	100	5
2947	1	Self	3	100	5
2947	1	Self	4	100	1
2947	1	Self	1	100	1
2947	1	Self	2	100	1
2947	1	Self	3	100	1
2947	1	Self	4	100	1
2947	1	Self	5	100	1
2947	1	Self	1	100	1
2947	1	Self	2	100	1
2947	1	Self	3	100	1
2947	1	Self	4	100	1
2947	1	Self	5	100	1
2947	1	Bulk	1	100	100
2947	1	Bulk	2	100	90
2947	1	Bulk	3	100	100
2947	1	Bulk	1	100	100
2947	1	Bulk	2	100	95
2947	1	Bulk	1	100	100
2965	1	Self	1	100	100
2965	1	Self	2	100	100
2965	1	Bulk	1	100	100
2965	1	Bulk	2	100	95
2965	1	Bulk	3	100	100
2965	1	Bulk	4	100	100
2973	1	Self	2	100	95
2973	1	Self	3	100	95
2973	1	Self	1	100	95
2973	1	Self	2	100	100
2973	1	Self	3	100	95
2973	1	Bulk	1	100	100
2973	1	Bulk	2	100	100
2973	1	Bulk	3	100	100
2973	1	Bulk	4	100	100
2973	1	Bulk	5	100	100
2973	1	Bulk	6	100	100
2988	1	Self	2	100	100
2988	1	Self	3	100	100
2988	1	Self	1	100	100
2988	1	Self	2	100	100
2988	1	Bulk	1	100	100
2988	1	Bulk	2	100	100
2988	1	Bulk	3	100	100
2988	1	Bulk	4	100	100
2988	1	Bulk	5	100	100
2988	1	Bulk	7	100	100
3002	1	Self	1	100	95
3002	1	Self	1	100	100
3002	1	Self	2	100	100
3002	1	Self	1	100	100
3002	1	Self	2	100	100
3002	1	Self	3	100	100
3002	1	Self	1	100	100
3002	1	Self	2	100	100
3002	1	Self	3	100	100
3002	1	Self	1	100	95
3002	1	Self	2	100	100
3002	1	Self	3	100	90
3002	1	Self	4	100	100
3002	1	Self	1	100	100
3002	1	Self	2	100	95
3002	1	Self	3	100	100
3002	1	Self	5	100	100
3002	1	Self	6	100	100
3002	1	Self	7	100	95
3002	1	Self	9	100	100
3002	1	Self
3002	1	Bulk	3	100	100
3002	1	Bulk	4	100	100
3003	1	Self	1	100	30
3003	1	Self	2	100	90
3003	1	Self	3	100	40
3003	1	Self	4	100	80
3003	1	Self	5	100	90
3003	1	Bulk	1	100	100
3003	1	Bulk	2	100	100
3003	1	Bulk	3	100	95
3020	1	Self	1	100	95
3020	1	Self	2	100	95
3020	1	Self	3	100	100
3020	1	Self	4	100	10
3020	1	Self	1	100	100
3020	1	Self	3	30	1
3020	1	Self	4	100	90
3020	1	Self	5	100	100
3020	1	Self	1	100	90
3020	1	Bulk	1	100	100
3020	1	Bulk	2	100	100
3020	1	Bulk	4	100	100
3020	1	Bulk	5	100	100
3074	1	Self	1	100	90
3074	1	Self	4	100	90
3097	1	Self
3097	1	Self	1	100	90
3097	1	Self	1	100	70
3097	1	Self	2	100	20
3103	1	Self	1	100	100
3103	1	Self	2	100	95
3103	1	Self	3	100	100
3103	1	Self	5	100	100
3103	1	Bulk	1	100	95
3103	1	Bulk	2	100	100
3103	1	Bulk	1	100	90
3103	1	Bulk	2	100	100
3103	1	Bulk	5	100	100
3106	1	Self	1	100	40
3106	1	Self	1	100	80
3106	1	Self	1	100	100
3106	1	Self	1	100	5
3106	1	Self	2	100	2
3106	1	Self	3	100	1
3106	1	Self	4	100	1
3106	1	Self	6	100	2
3106	1	Self	7	100	1
3106	1	Self	1	100	1
3106	1	Self	2	100	1
3106	1	Self	3	100	1
3106	1	Self	4	100	1
3106	1	Self	1	100	1
3106	1	Self	2	20	1
3106	1	Self	3	100	2
3106	1	Self	4	100	1
3106	1	Self	5	100	1
3106	1	Self	1	100	1
3106	1	Self	3	30	80
3106	1	Self	4	100	1
3106	1	Self	5	100	70
3106	1	Bulk	1	100	100
3106	1	Bulk	2	100	95
3106	1	Bulk	3	100	100
3106	1	Bulk	4	100	100
3106	1	Bulk	5	100	100
3118	1	Self	1	100	1
3118	1	Self	2	100	20
3118	1	Self	3	100	1
3118	1	Self	5	100	1
3118	1	Self	6	100	1
3118	1	Self	7	100	1
3118	1	Self	1	70	1
3118	1	Self	2	100	1
3118	1	Self	5	100	1
3118	1	Self	6	70	1
3118	1	Self	7	100	1
3118	1	Self	1	100	1
3118	1	Self	2	90	1
3118	1	Bulk	1	100	100
3118	1	Bulk	3	100	100
3118	1	Bulk	4	100	100
3118	1	Bulk	7	100	100
3121	1	Self	1	100	90
3121	1	Self	2	100	100
3121	1	Self	1	100	30
3121	1	Self	2	20	90
3121	1	Self	3	20	90
3121	1	Self	4	20	90
3121	1	Self	1	100	80
3121	1	Self	2	100	80
3121	1	Self	3	40	5
3121	1	Self	4	100	90
3121	1	Self	7	20	10
3121	1	Self	1	100	40
3121	1	Self	2	100	1
3178	1	Self	1	100	80
3178	1	Self	2	100	10
3178	1	Self	3	100	80
3178	1	Self	4	100	60
3178	1	Self	5	100	5
3178	1	Self	6	100	1
3178	1	Self	1	100	100
3178	1	Self	2	100	1
3178	1	Self	3	100	1
3178	1	Self	4	100	80
3178	1	Self	5	100	1
3178	1	Self	6	100	1
3178	1	Self	7	100	5
3178	1	Self	1	100	40
3178	1	Self	2	100	20
3178	1	Bulk	1	100	80
3178	1	Bulk	2	100	100
3178	1	Bulk	3	100	100
3178	1	Bulk	4	100	100
3207	1	Self	2	100	1
3207	1	Self	3	70	1
3207	1	Self	4	100	1
3207	1	Self	5	100	2
3207	1	Self	6	100	1
3207	1	Self	7	100	1
3207	1	Self	1	30	1
3207	1	Self	2	20	1
3207	1	Self	3	60	1
3207	1	Self	4	100	1
3207	1	Self	5	100	1
3207	1	Self	7	90	1
3207	1	Bulk	1	100	95
3207	1	Bulk	3	100	100
3207	1	Bulk	4	100	100
3207	1	Bulk	5	100	100
3207	1	Bulk	6	100	100
3220	1	Self	1	100	1
3220	1	Self	2	100	1
3220	1	Self	3	100	1
3220	1	Self	4	100	1
3220	1	Self	5	100	5
3220	1	Self	8	90	1
3220	1	Self	1	100	100
3220	1	Self	2	100	1
3220	1	Self	3	100	1
3220	1	Self	5	100	1
3220	1	Self	6	100	1
3220	1	Self	7	100	1
3220	1	Self	1	100	80
3220	1	Self	2	100	1
3220	1	Bulk	1	100	100
3220	1	Bulk	3	100	100
3220	1	Bulk	4	100	100
3221	1	Self	1	100	90
3221	1	Self	2	100	90
3221	1	Self	4	100	100
3221	1	Self	6	100	100
3221	1	Self
3221	1	Bulk	1	100	100
3221	1	Bulk	3	100	95
3221	1	Bulk	5	100	95
3221	1	Bulk	6	100	90
3267	1	Self	1	100	30
3267	1	Self	2	100	5
3267	1	Self	3	100	5
3267	1	Self	1	100	90
3267	1	Self	2	100	20
3267	1	Self	3	100	10
3267	1	Self	4	100	90
3267	1	Self	6	100	80
3267	1	Self	7	100	60
3267	1	Self	8	100	90
3267	1	Bulk	2	100	100
3267	1	Bulk	1	100	100
3272	1	Self	1	90	1
3272	1	Self	2	100	1
3272	1	Self	1	50	1
3272	1	Self	2	100	1
3272	1	Self	3	100	1
3272	1	Self	4	90	1
3272	1	Self	6	100	1
3272	1	Self	7	90	1
3272	1	Self	1	80	1
3272	1	Self	2	80	1
3272	1	Self	3	60	1
3272	1	Self	4	50	1
3272	1	Self	5	100	1
3272	1	Self	6	70	1
3272	1	Self	7	10	10
3272	1	Self	2	60	1
3272	1	Self	3	50	1
3272	1	Self	4	100	1
3272	1	Self	5	60	1
3272	1	Self	6	30	1
3272	1	Bulk	1	100	100
3272	1	Bulk	2	100	100
3272	1	Bulk	3	100	100
3272	1	Bulk	4	100	100
3272	1	Bulk	5	100	100
3272	1	Bulk	6	100	100
3272	1	Bulk	7	100	100
3278	1	Self	3	100	100
3278	1	Self	4	100	100
3278	1	Self	1	100	100
3278	1	Self	2	100	100
3278	1	Self	4	100	100
3278	1	Self	5	100	100
3278	1	Self	6	100	100
3278	1	Self	7	100	100
3278	1	Bulk	2	100	100
3278	1	Bulk	3	100	100
3278	1	Bulk	4	100	100
3278	1	Bulk	1	100	100
3278	1	Bulk	2	100	100
3278	1	Bulk	3	100	100
3278	1	Bulk	1	100	90
3278	1	Bulk	2	100	90
3280	1	Self	1	100	1
3280	1	Self	3	100	1
3280	1	Self	4	100	1
3280	1	Self	5	100	1
3280	1	Self	1	100	1
3280	1	Self	2	100	2
3280	1	Bulk	1	100	100
3280	1	Bulk	2	100	100
3280	1	Bulk	3	100	100
3280	1	Bulk	4	100	95
3280	1	Bulk	5	100	95
3304	1	Self	1	95	1
3304	1	Self	2	100	5
3304	1	Self	1	100	1
3304	1	Self	2	100	1
3304	1	Self	3	100	1
3304	1	Self	4	100	1
3304	1	Self	5	90	1
3304	1	Self	6	100	1
3304	1	Self	7	100	1
3304	1	Self	1	95	1
3304	1	Self	2	50	1
3304	1	Self	4	100	1
3304	1	Self	5	100	1
3304	1	Self	6	40	1
3304	1	Bulk	1	100	100
3304	1	Bulk	2	100	100
3304	1	Bulk	1	100	100
3312	1	Self
3312	1	Self	1	100	1
3312	1	Self	2	100	1
3312	1	Self	3	100	1
3312	1	Self	4	100	5
3312	1	Self	5	100	5
3312	1	Self	1	90	1
3312	1	Self	2	50	1
3312	1	Self	3	60	1
3312	1	Self	4	80	1
3312	1	Self	6	100	1
3312	1	Self	7	100	1
3312	1	Bulk	1	100	90
3312	1	Bulk	2	100	100
3312	1	Bulk	3	100	100
3322	1	Self	2	100	90
3322	1	Self	1	100	100
3322	1	Self	2	100	90
3322	1	Self	3	100	95
3322	1	Self	1	100	95
3322	1	Self	2	100	90
3322	1	Self	3	100	100
3322	1	Bulk	2	100	100
3322	1	Bulk	4	100	100
3322	1	Bulk	5	100	90
3322	1	Bulk	1	100	100
3322	1	Bulk	2	100	100
3343	1	Self	1	100	1
3343	1	Self	2	100	1
3343	1	Self	3	100	1
3343	1	Self	4	100	1
3343	1	Self	5	100	1
3343	1	Self	6	100	1
3343	1	Self	1	100	1
3343	1	Self	2	100	1
3343	1	Self	3	20	80
3343	1	Self	4	30	1
3343	1	Self	6	70	1
3343	1	Self	7	100	1
3343	1	Bulk	1	100	100
3343	1	Bulk	2	100	100
3343	1	Bulk	3	100	100
3343	1	Bulk	1	100	100
3343	1	Bulk	3	100	100
3343	1	Bulk	4	100	100
3343	1	Bulk	5	100	100
3345	1	Self	1	100	1
3345	1	Self	2	100	1
3345	1	Self	1	10	20
3345	1	Self	2	100	1
3345	1	Self	1	60	1
3345	1	Self	2	70	1
3347	1	Self	1	30	10
3347	1	Self	2	30	10
3347	1	Self	1	100	5
3347	1	Self	2	100	1
3347	1	Self	3	100	1
3347	1	Self	4	80	1
3347	1	Self	1	100	1
3347	1	Self	2	100	1
3347	1	Self	3	100	1
3347	1	Self	4	100	5
3347	1	Self	5	80	1
3347	1	Self	6	100	1
3347	1	Self	1	90	1
3347	1	Self	3	100	1
3347	1	Self	4	100	1
3347	1	Self	5	100	1
3347	1	Self	6	70	1
3347	1	Self	2	100	1
3347	1	Self	1	100	1
3347	1	Self	2	100	1
3347	1	Self	3	100	1
3347	1	Self	4	100	1
3347	1	Self	6	100	1
3347	1	Bulk	2	100	90
3347	1	Bulk	3	100	100
3347	1	Bulk	1	100	100
3347	1	Bulk	2	100	100
3347	1	Bulk	4	100	95
3347	1	Bulk	5	100	100

## Sheet: 17SC11 recombinant screen 2
																			Sum of clone 1 and clone 2
genotype	SOT12-59016142	SOT12-59016842	SOT12-59019869	SOT12-59019907	SOT12-59024580	SOT12-59025293	SOT12-59025327	SOT12-59030123	SOT12-59030301	SOT12-59030880	SOT12-59042250	SOT12-59042436	SOT12-59043512	SOT12-59043614	Classification	selfing or mixed seed?	Recombinant?	informative recombinant?	# Self-pollinations	# self-berries	# bulk-pollinations	# bulk-berries	# self-berries cleaned	# total self-seed	# self-seed per self-berry	# bulk berries cleaned	# total bulk-seed	# bulk seed per bulk-berry	Styles phenotype	Notes
4001	G:C	T:C	G:A	G:A	G:T	G:A	C:A	G:A	A:G	A:G	C:G	A:G	C:T	A:T	SC	y			10	12	10	0	8	3661	457.625				SC
4002	C:C	T:T	G:G	G:G	G:G	G:G	C:C	G:G	G:G	A:A	C:C	G:G	T:T	A:A	SI	y			46	18	20	2	14	0	0	2	66	33	SI
4003	G:C	T:T	G:G	G:G	G:G	G:G	C:C	G:G	A:G	A:A	C:C	A:G	C:T	A:A	SC				41	24	30	8	16	2298	143.625	8	3250	406.25	SC
4004	G:C	T:T	G:G	G:G	G:G	G:G	C:C	G:G	A:G	A:A	C:C	A:G	C:T	A:A	SC				33	10	10	6	6	1458	243	6	1809	301.5	SC
4005	G:C	T:T	G:G	G:G	G:G	G:G	C:C	G:G	A:G	A:A	C:C	A:G	C:T	A:A	SC				21	27	25	13	9	2271	252.333	10	4910	491	SC
4006	G:C	T:T	G:G	G:G	G:G	G:G	C:C	G:G	A:G	A:A	C:C	A:G	C:T	A:A	SC				21	23	13	0	15	3935	262.333			#DIV/0!
4007	G:C	T:T	G:G	G:G	G:G	G:G	C:C	G:G	A:G	A:A	C:C	A:G	C:T	A:A	SC				11	8	7	2	8	3313	414.125	2	814	407	SC
4008	G:C	T:T	G:G	G:G	G:G	G:G	C:C	G:G	A:G	A:A	C:C	A:G	C:T	A:A	*				1	1	0	0	1	318	318			#DIV/0!
4009	C:C	T:C	G:A	G:A	G:T	G:A	C:A	G:A	G:G	A:G	C:G	G:G	T:T	A:T	SI				47	0	33	17			#DIV/0!	11	3939	358.091	SI
4010	G:C	T:T	G:G	G:G	G:G	G:G	C:C	G:G	A:G	A:A	C:C	A:G	C:T	A:A	SC				15	16	17	24	11	2774	252.182	14	3277	234.071	SC
4011	G:C	T:C	G:A	G:A	G:T	G:A	C:A	G:A	A:G	A:G	C:G	A:G	C:T	A:T	*	y			17	4	18	13	1	0	0	13	5734	441.077	SC
4012	C:C	T:C	G:A	G:A	G:T	G:A	C:A	G:G	A:G	A:A	C:C	A:G	C:T	A:A	SC		y		30	8	31	17	5	1670	334	11	1465	133.182	SC
4013	C:C	?	G:A	?	?	?	C:A	G:A	G:G	?	C:C	A:G	C:T	A:A			y		0	0	0	0			#DIV/0!			#DIV/0!
4014	C:C	T:C	G:A	G:A	G:T	G:A	C:A	G:A	G:G	A:G	C:G	G:G	T:T	A:T	SI				33	0	8	14			#DIV/0!	7	1094	156.286	SI
4015	C:C	T:C	G:A	G:A	G:T	G:A	C:A	G:A	G:G	A:G	C:G	G:G	T:T	A:T	*				20	8	9	0	8	0	0			#DIV/0!	SI
4016	G:C	T:T	G:G	G:G	G:G	G:G	C:C	G:G	A:G	A:A	C:C	A:G	T:T	A:T	SC		y	y	73	34	69	17	19	5981	314.789	16	3163	197.688	SC
4017	G:C	T:T	G:G	G:G	G:G	G:G	C:C	G:G	A:G	A:A	C:C	A:G	T:T	A:T	SC		y	y	37	10	22	5	3	739	246.333			#DIV/0!	SC
4018	C:C	T:T	G:G	G:G	G:G	G:G	C:C	G:G	G:G	A:A	C:C	G:G	T:T	A:A	*	y			20	1	15	10	1	0	0	5		0	SI	Bulk-berries were lost
4019	C:C	T:C	G:A	G:A	G:T	G:A	C:A	G:A	G:G	A:G	C:G	G:G	T:T	A:T	SI				53	0	36	15			#DIV/0!	7	1241	177.286	SI
4020	C:C	T:C	G:A	G:A	G:T	G:A	C:A	G:A	G:G	A:G	C:G	G:G	T:T	A:T	SI				33	0	10	8			#DIV/0!	8	4365	545.625	SI
4021	C:C	T:C	G:A	G:A	G:T	G:A	C:A	G:A	G:G	A:G	C:G	G:G	T:T	A:T	SI				23	0	23	10			#DIV/0!	10	2651	265.1	SI
4022	G:C	T:T	G:G	G:G	G:G	G:G	C:C	G:G	A:G	A:A	C:C	A:G	C:T	A:A	SC				21	11	12	9	11	3100	281.818	9	1503	167	SC
4023	C:C	T:C	G:A	G:A	G:T	G:A	C:A	G:A	G:G	A:G	C:G	G:G	T:T	A:T	SI				20	0	10	7			#DIV/0!	7	1703	243.286	SI
4024	G:C	T:T	G:G	G:G	G:G	G:G	C:C	G:G	A:G	A:A	C:G	G:G	T:T	A:T	SI		y	y	46	0	28	12			#DIV/0!	12	3204	267	SI
4025	C:C	T:C	G:A	G:A	G:T	G:A	C:A	G:A	G:G	A:G	C:G	G:G	T:T	A:T	SI				63	0	40	16			#DIV/0!	16	2980	186.25	SI
4026	G:C	T:C	G:A	G:A	G:T	G:A	C:A	G:A	A:G	A:G	C:G	A:G	C:T	A:T	SC	y			38	12	19	9	12	4175	347.917	9		0	SC	Bulk-berries were lost
4027	G:C	T:T	G:G	G:G	G:G	G:G	C:C	G:G	A:G	A:A	C:C	A:G	C:T	A:A	SC				23	10	27	16	10	3754	375.4	16	3828	239.25	SC
4028	G:C	T:T	G:G	G:G	G:G	G:G	C:C	G:G	A:G	A:A	C:G	G:G	T:T	A:T	SI		y	y	85	3	55	20	3	28	9.33333	20	4065	203.25	SI
4029	C:C	T:C	G:A	G:A	G:T	G:A	C:A	G:A	G:G	A:G	C:G	G:G	T:T	A:T	SI				63	0	44	13			#DIV/0!	13	2219	170.692	SI
4030	G:C	T:T	G:G	G:G	G:G	G:G	C:C	G:G	A:G	A:A	C:C	A:G	C:T	A:A	SC				25	14	11	13	2	279	139.5	8	941	117.625	SC
4031	G:C	T:T	G:G	G:G	G:G	G:G	C:C	G:G	A:G	A:A	C:C	A:G	C:T	A:A	SC				6	5	0	0	5	147	29.4			#DIV/0!	SC	Classified based on pollen tube growth
4032	C:C	T:C	G:A	G:A	G:T	G:A	C:A	G:A	G:G	A:G	C:G	G:G	T:T	A:T	SI				48	0	18	13			#DIV/0!	13	817	62.8462	SI
4033	G:C	T:T	G:G	G:G	G:G	G:G	C:C	G:G	A:G	A:A	C:C	A:G	C:T	A:A					4	0	0	0			#DIV/0!			#DIV/0!
4034	C:C	T:C	G:A	G:A	G:T	G:A	C:A	G:A	G:G	A:G	C:G	G:G	T:T	A:T	SI				36	0	19	9			#DIV/0!	9	1561	173.444	SI
4035	C:C	T:C	?	G:A	G:G	G:G	C:C	G:G	A:G	A:A	C:C	A:G	C:T	A:A	SC		y		37	14	26	12	10	4724	472.4	12	3362	280.167	SC
4036	C:C	T:C	G:A	G:A	G:T	G:A	C:A	G:A	G:G	A:G	C:G	G:G	T:T	A:T	SI				52	0	40	14			#DIV/0!	14	4535	323.929	SI
4037	C:C	T:C	G:A	G:A	G:T	G:A	C:A	G:A	G:G	A:G	C:G	G:G	T:T	A:T					10	0	15	0			#DIV/0!			#DIV/0!
4038	C:C	T:C	G:G	G:G	G:G	G:G	C:C	G:G	A:G	A:A	C:C	A:G	C:T	A:A	SC				20	12	26	10	12	2512	209.333	5	1273	254.6	SC
4039	G:C	T:T	G:G	G:G	G:G	G:G	C:C	G:G	A:G	A:G	C:G	G:G	T:T	A:T	SI		y	y	62	10	66	4	5	0	0			#DIV/0!	SI
4040	C:C	T:C	G:A	G:A	G:T	G:A	C:A	G:A	G:G	A:G	C:G	G:G	C:T	A:A	SI		y		30	0	14	3			#DIV/0!			#DIV/0!	SI
4041	G:C	T:T	G:G	G:G	G:G	G:G	C:C	G:G	G:G	A:G	C:G	G:G	T:T	A:T	SI		y		40	6	32	9	3	5	1.66667	7	2386	340.857	SC
4042	C:C	T:C	G:A	G:A	G:T	G:A	C:A	G:G	A:G	?	C:C	A:G	C:T	A:A			y		0	0	0	0			#DIV/0!			#DIV/0!
4043	C:C	T:C	G:A	G:A	G:G	G:G	C:C	G:G	A:G	?	C:C	A:G	C:T	A:A	SC		y		21	18	9	10	12	689	57.4167	5		0	SC	Bulk-berries were lost
4044	C:C	T:C	G:A	G:A	G:T	G:A	C:A	G:A	G:G	A:G	C:G	G:G	T:T	A:T	SI				48	11	28	24	11	2447	222.455	16	4105	256.562	SI	all self-berries were on one clone. This clone might have been an accidental mixup. Classified based on pollen tube growth
4045	G:C	T:T	G:G	G:G	G:G	G:G	C:C	G:G	A:G	A:A	C:C	A:G	C:T	A:A	SC				17	14	9	10	14	4528	323.429	10	1748	174.8	SC
4046	G:C	T:T	G:G	G:G	G:G	G:G	C:C	G:G	A:G	A:A	C:C	A:G	C:T	A:A	SC				21	27	8	6	16	4151	259.438	6	2181	363.5	SC
4047	G:C	T:T	G:G	G:G	G:G	G:G	C:C	G:G	A:G	A:A	C:C	A:G	C:T	A:A	*				19	23	9	8	13	0	0	8	0	0
4048	G:C	T:T	G:G	G:G	G:G	G:G	C:C	G:G	A:G	A:A	C:C	A:G	C:T	A:A	SC				32	14	27	6	11	2629	239	6	1929	321.5	SC
4049	G:C	T:T	G:G	G:G	G:G	G:G	C:C	G:G	A:G	A:A	C:C	A:G	C:T	A:A	SC				33	36	22	19	26	1616	62.1538	19	1623	85.4211	SC
4050	G:C	T:T	G:G	G:G	G:G	G:G	C:C	G:G	A:G	A:A	C:C	A:G	C:T	A:A					0	0	0	0			#DIV/0!			#DIV/0!
4051	G:C	T:T	G:G	G:G	G:G	G:G	C:C	G:G	A:G	A:A	C:C	A:G	C:T	A:A					0	0	0	0			#DIV/0!			#DIV/0!
4052	G:C	T:T	G:G	G:G	G:G	G:G	C:C	G:G	A:G	A:A	C:C	A:G	C:T	A:A	SC				24	28	32	23	20	1871	93.55	23	3723	161.87	SC
4053	G:C	T:T	G:G	G:G	G:G	G:G	C:C	G:G	A:G	A:A	C:G	G:G	T:T	A:T	SI		y	y	5	0	9	9			#DIV/0!	9		0	SI	Bulk-berries were lost
4054	G:C	T:T	G:G	G:G	G:G	G:G	C:C	G:G	A:G	A:A	C:C	A:G	C:T	A:A					12	0	0	0			#DIV/0!			#DIV/0!
4055	C:C	T:C	G:A	G:A	G:T	G:A	C:A	G:A	G:G	A:G	C:G	G:G	T:T	A:T					1	0	0	0			#DIV/0!			#DIV/0!
4056	G:C	T:T	G:G	G:G	G:G	G:G	C:C	G:G	A:G	A:A	C:C	A:G	C:T	A:A					0	0	0	0			#DIV/0!			#DIV/0!
DS	G:G	T:T	G:G	G:G	G:G	G:G	C:C	G:G	A:A	A:A	C:C	A:A	C:C	A:A											#DIV/0!			#DIV/0!
SolyntusC2	G:G	T:T	G:G	G:G	G:G	G:G	C:C	G:G	A:A	A:A	C:C	A:A	C:C	A:A											#DIV/0!			#DIV/0!

[truncated: 3 more sheets: Style imaging 17SC11 RS2, 19SC1, Style imaging 19SC1]
