# Supplementary material for: Neofunctionalisation of the Sli gene leads to self-compatibility and facilitates precision breeding in potato
Source: Nat Commun. 2021 Jul 6;12:4141. doi: 10.1038/s41467-021-24267-6 (PMC8260583; doi:10.1038/s41467-021-24267-6)
Supplement: Supplementary file 4 — Supplementary Data 2 [file 41467_2021_24267_MOESM4_ESM.xlsx]

## Sheet: SC specific variants
Position (DM4.03)	DM4.03 sequence	Sli sequence
59034524	A	C
59034589	TA	TATAA
59034594	G	A
59034609	ATTGTTTTCTTCTTCCTTGTACTTACATTTGTTGCACTTGCGTTGAGGGTCTTTCGATAATAACATCCCTAGCCTCCACAAAGTACTAGTAAGGGCTGCGTACACTCTACCCTCCTTGTTTTCTTCTTCCTTGTACTTACATTTGTTGCACTTGAGTTGAGGGTCTTT	ATTGTTTTCTTCTTCCTTGTACTTACATTTGTTGCACTTGAGTTGAGGGTCTTT
59034759	C	T
59034777	T	C
59034801	A	G
59034872	A	G
59034905	G	A
59034922	ATTTTTTT	ATTTTTTTT
59034959	C	T
59035033	CGACCCCACTTGTGGAATTTCACCAGATATGTTGTTGTTATTGTTATAAGGACAAGCTTCGGTCTTAAAGCTCGATAAACTCATTTTTTTCTTTTGCACTCCCTCTTTTCTTAAGTACACTTCACTCTCAATTCTTTCTTGAGCACACACTCTTTATTTGAGTAAACATACAACTCAAATGATCACCTCTATT	C
59035292	G	T
59035317	G	T
59035351	G	A
59035362	G	T
59035410	AC	ACC
59035452	C	T
59035501	T	G
59035545	T	C
59035645	CCT	CCTAGCT
59035693	T	G
59035697	G	A
59035706	CTTT	CTT
59035721	G	T
59035727	TCTTTGGACCACCATGTTGATGCTTCATCAAATACCAGATTTCTTGACACATATATCCTATTAGTGATAGGAAGGAGAAATACGAAGGGATATAGGATAGACTTTTCGATTGAGCCTTCTTGTTGAATCTATAACAACTCTACAATAATGTAACTTGATAAAGTAGGTATTAGGGCTCCCTCGCTCTAACAGCT	TCT
59036043	G	A
59036051	G	A
59036066	G	C
59036067	G	A
59036093	T	C
59036105	G	T
59036129	G	A
59036182	T	C
59036203	G	C
59036257	T	C
59036283	T	G
59036344	A	G
59036364	T	C
59036378	C	A
59036390	C	T
59036403	A	T
59036442	G	A
59036489	T	G
59036516	C	T
59036535	G	A
59036612	A	ATC
59036614	A	T
59036627	C	T
59036629	C	T
59036631	A	G
59036647	C	G
59036667	ATTTTTT	ATTTT
59036680	G	A
59036695	G	A
59036700	T	A
59036732	C	T
59036735	G	A
59036738	C	T
59036744	A	G
59036760	G	A
59036761	A	C
59036764	AAT	A
59036767	T	G
59036790	A	G
59036793	C	T
59036811	T	C
59036819	T	C
59036831	T	A
59036832	A	T
59036844	A	G
59036873	T	A
59036881	C	A
59036970	C	A
59037015	T	C
59037023	A	G
59037030	A	G
59037040	T	C
59037047	AGG	AG
59037058	ACC	AC
59037072	T	A
59037084	A	G
59037105	C	T
59037123	C	T
59037126	T	A
59037127	G	T
59037159	G	A
59037167	A	G
59037188	G	A
59037199	AAAA	AAAATAAA
59037205	G	A
59037206	G	A
59037215	G	T
59037229	CAAAA	CAAA
59037251	C	T
59037327	A	G
59037369	C	T
59037370	G	A
59037375	G	A
59037386	C	T
59037406	A	G
59037420	AAAGGCA	AA
59037442	C	T
59037450	C	T
59037481	A	T
59037498	CTT	CT
59037518	AAAAAATAAAAAAGTACAAAAAATGAAACATCAAGAAAGATATAGCCAGTGAACAATGAATTGATTGAAAA	AAAAA
59037592	T	A
59037605	T	A
59037607	T	A
59037616	G	A
59037617	C	T
59037628	A	AC
59037630	T	C
59037643	TC	T
59037645	G	T
59037652	C	T
59037663	A	G
59037668	A	G
59037673	C	T
59037681	G	C
59037686	C	T
59037688	T	A
59037694	A	ATGAC
59037695	AGTT	A
59037702	T	A
59037703	T	A
59037704	G	A
59037706	ATCTCCT	AT
59037716	C	A
59037721	AATTA	AA
59037730	G	A
59037734	CA	CAAA
59037738	T	A
59037742	A	G
59037746	A	T
59037750	A	T
59037758	A	AG
59037775	T	C
59037782	T	TC
59037784	C	A
59037788	G	T
59037809	GT	GTT
59037811	A	T
59037828	T	G
59037831	C	T
59037853	C	A
59037857	CA	CAA
59037860	T	A
59037880	A	T
59037893	TC	TCC
59037896	T	C
59037910	G	A
59037935	A	AGT
59037936	ACC	A
59037942	T	G
59037945	C	G
59037948	G	T
59037959	A	C
59037975	A	G
59037982	T	C
59037990	T	G
59038010	T	C
59038034	GATATA	GATA
59038048	A	G
59038067	C	T
59038070	C	A
59038087	G	T
59038091	C	A
59038135	G	A
59038162	T	C
59038180	G	A
59038206	C	CA
59038207	T	A
59038213	AT	A
59038219	A	G
59038222	AT	A
59038227	T	A
59038228	G	A
59038240	T	C
59038273	G	T
59038274	G	A
59038283	A	G
59038329	C	A
59038367	G	A
59038434	G	A
59038473	G	A
59038506	A	T
59038532	A	G
59038569	T	C
59038576	T	C
59038589	T	A
59038618	G	A
59038686	T	A
59038698	C	A
59038814	T	C
59038826	C	T
59038866	T	C
59038875	ATCT	ATCTCT
59039003	G	C
59039039	G	A
59039060	T	C
59039073	A	G
59039103	A	G
59039108	T	C
59039115	G	A
59039118	A	G
59039119	A	T
59039123	T	C
59039132	GTCAATT	GT
59039139	TAGAA	TA
59039156	G	A
59039208	A	T
59039266	A	G
59039290	T	A
59039301	AG	A
59039303	TAC	T
59039312	G	A
59039325	C	T
59039379	C	T
59039429	G	A
59039485	G	A
59039489	T	C
59039492	G	A
59039555	A	C
59039561	A	G
59039582	T	C
59039620	C	T
59039626	C	A
59039726	T	A
59039744	A	G
59039758	A	C
59039764	A	T
59039769	C	T
59039777	T	C
59039796	A	T
59039805	T	A
59039844	CTTTT	CTTT
59039881	T	C
59039888	A	G
59039889	C	T
59039902	T	TATATATCTTTTA
59039907	A	G
59039909	C	T
59039945	A	G
59040009	T	A
59040029	CGTAGTA	CGTAGTACATACATAAAAAAAAAGAATAACTTTTTATATGTAGTA
59040060	G	A
59040107	A	T
59040171	G	A
59040218	TTATA	TTATATATA
59040247	T	TCA
59040248	G	C
59040255	G	A
59040259	G	T
59040310	G	A
59040329	G	T
59040351	T	C
59040361	G	T
59040370	C	G
59040383	T	G
59040457	G	A
59040475	T	TTAAACA
59040479	C	CTCAATTCCTAAG
59040508	G	T
59040560	C	T
59040563	G	A
59040567	G	A
59040568	G	A
59040624	ATTT	ATTTT
59040654	A	T
59040702	AAAGAA	AAA
59040730	C	A
59040731	G	A
59040748	A	C
59040752	TAAAA	TAA
59040766	A	AG
59040775	A	G
59040896	A	T
59040898	A	G
59041034	C	T
59041085	A	T
59041093	ATTTTTTTTT	ATTTTTTTT
59041103	G	C
59041149	CT	CTT
59041151	CAT	CATAT
59041159	A	G
59041168	G	GCAGGGGCGGCTCAACGTATTTGGAGGCCTAAAACAAAATTTAAATTAAAGGCCTAAAATCTTTTAGCTGAGGCAATTATTAAATAAATTGTTAACATTATTCTATAAGTAATAAGTTGACAAAACTGCTTATAAACTTCTTTTTTTATTTAAAAGCACATAACATAAGTCAATCTAAACAGGCTTGTAATTCGCTTTATCCAACACATTAGTTTTACTATTGATTCATATTTTTGATAGAGCTCTAACTTACATAGAGTATAAAAGGGGTATAGAAAATTACAACGCGAGAGTAAGTGAAGAGAGTGTAAGAAGACAAAACAACGTTTTTCTTGATTTCTTCTATTTGATTGAGGTTAAGGAGAATAAAATAATATATATATGAAAAGTACATTTATC…
59041177	C	T
59041213	A	T
59041214	GAAAAA	GAAAA
59041228	G	A
59041230	G	T
59041236	A	G
59041243	T	C
59041247	G	C
59041261	TGGG	TGG
59041281	T	C
59041344	TT	TTTTATTTTTAAAAAAAT
59041409	T	A
59041413	TAAA	TAAAA
59041430	ATTT	ATT
59041472	ATATTATT	ATATT
59041483	C	A
59041485	AACA	AA
59041490	A	ACT
59041516	AC	A
59041524	T	G
59041526	T	C
59041531	CTTTTTTT	CTTTTT
59041539	G	A
59041545	G	T
59041547	G	A
59041561	T	C
59041563	A	T
59041568	GATTCATCATTGGGTATTC	GATTC
59041610	C	T
59041696	C	G
59041719	A	G
59041727	CA	C
59041737	CATCTTTGATGA	CA
59041819	A	G
59041820	TAAAA	TAA
59041831	T	G
59041861	TG	TGG
59041872	GA	GAA
59041886	C	A
59041923	T	C
59041999	A	C
59042015	C	T
59042132	CACAGAA	CACAGAAAAATGAACTTGAAATTCATAAAAAATAATAATAATAACAGAA
59042144	A	C
59042158	A	T
59042190	C	T
59042191	A	G
59042302	C	T

## Sheet: Non-synonymous SNPs
Chromosome	nucleotide (DM4.03)	DM4.03	StSli		AA#	common in similar proteins?
chr12	59039379	C	T	Arg>Gln	AA 249	uncommon
chr12	59039620	C	T	Asp>Arg	AA 169	common
chr12	59039626	C	A	Ala>Ser	AA 167	common
chr12	59040107	A	T	Ser>Thr	AA 110	common
chr12	59040896	A	T	Ile>Asn	AA 56	common
chr12	59041034	C	T	Gly>Asp	AA 10	common
