# Supplementary material for: Neofunctionalisation of the Sli gene leads to self-compatibility and facilitates precision breeding in potato
Source: Nat Commun. 2021 Jul 6;12:4141. doi: 10.1038/s41467-021-24267-6 (PMC8260583; doi:10.1038/s41467-021-24267-6)
Supplement: Supplementary file 5 — Supplementary Data 3 [file 41467_2021_24267_MOESM5_ESM.xlsx]

## Sheet: Phenotype transgenics
	# Self-pollinations	# self-berries	# self-berries cleaned	# self-seeds	# self seeds per cleaned berry
B665ΔSli-C1	22	0
B665ΔSli-C2	14	0
B665ΔSli-C3	9	0
B665ΔSli-C4	10	0
B665ΔSli-C5	16	0
B665ΔSli-C6	11	0
B665-C1	17	8	8	390	48.75
B665-C2	20	11	11	477	43.3636
B665-C3	21	9	9	486	54
B665-C4	19	5	5	415	83
B665-C5	18	6	6	325	54.1667
B665-C6	19	1	1	26	26
B666-C1	16	0
B666-C2	19	0
B666-C3	20	0
B666-C4	20	0
B666-C5	18	0
B666-C6
B666-Sli-1-C1	12	1	1	116	116
B666-Sli-1-C2	19	7
B666-Sli-1-C3	18	3	2	96	48
B666-Sli-1-C4	20	5	5	470	94
B666-Sli-1-C5	13	1	1	87	87
B666-Sli-1-C6	21	4	4	205	51.25
B666-Sli-2-C1	5	2	2	159	79.5
B666-Sli-2-C2	12	5	5	297	59.4
B666-Sli-2-C3	5	1
B666-Sli-2-C4	10	5	3	245	81.6667
B666-Sli-2-C5	11	4	4	250	62.5
B666-Sli-2-C6	14	3	3	199	66.3333
B666-Sli-3-C1	20	3	2	96	48
B666-Sli-3-C2	18	2	2	139	69.5
B666-Sli-3-C3	18	5	5	251	50.2
B666-Sli-3-C4	18	5	5	220	44
B666-Sli-3-C5	2	0
B666-Sli-3-C6	20	4	4	201	50.25
B666-Sli-4-C1	18	7	7	228	32.5714
B666-Sli-4-C2
B666-Sli-4-C3	3	2	2	72	36
B666-Sli-4-C4	13	3	3	151	50.3333
B666-Sli-4-C5	11	1	1	43	43
B666-Sli-4-C6	12	2	2	16	8
B667-C1	0	0
B667-C2
B667-C3	20	0
B667-C4	13	0
B667-C5	20	0
B667-C6	17	0
B667-Sli-1-C1
B667-Sli-1-C2	0
B667-Sli-1-C3	19	14	14	596	42.5714
B667-Sli-1-C4
B667-Sli-1-C5
B667-Sli-1-C6	18	12	12	515	42.9167
B667-Sli-2-C1	18	16	16	1398	87.375
B667-Sli-2-C2	19	16	16	1032	64.5
B667-Sli-2-C3	19	13	13	1049	80.6923
B667-Sli-2-C4	8	12	12	839	69.9167
B667-Sli-2-C5	10	10	8	519	64.875
B667-Sli-2-C6	9	9	7	192	27.4286
B667-Sli-1-C1	10	12	12	609	50.75
B667-Sli-1-C2
B667-Sli-1-C3	10	9	9	650	72.2222
B667-Sli-1-C4
B667-Sli-1-C5
B667-Sli-1-C6

## Sheet: Style imaging transgenics
Genotype	Style #	Style or pistil	deepest penetration%	% that reaches deepest penetration	Compatibility score
B665ΔSli-2-C1	1	style	60	5	0
B665ΔSli-2-C1	2	style	60	5	0
B665ΔSli-2-C1	3	style	80	1	0
B665ΔSli-2-C1	4	style	75	1	0
B665ΔSli-2-C1	5	style	30	5	0
B665ΔSli-2-C1	6	style	50	5	0
B665ΔSli-2-C1	7	style	100	1	1
B665ΔSli-2-C1	8	style	95	1	0
B665ΔSli-2-C1	9	style	100	5	1
B665ΔSli-2-C2	1	style	80	1	0
B665ΔSli-2-C2	2	style	75	1	0
B665ΔSli-2-C2	3	style	60	5	0
B665ΔSli-2-C2	4	style	80	5	0
B665ΔSli-2-C5	1	style	60	1	0
B665ΔSli-2-C5	2	style	50	5	0
B665ΔSli-2-C5	3	style	90	1	0
B665ΔSli-2-C5	4	style	80	1	0
B665ΔSli-2-C5	5	style	90	1	0
B665ΔSli-2-C5	6	style	100	1	1
B665ΔSli-2-C6	1	style	80	1	0
B665ΔSli-2-C6	2	style	95	1	0
B665ΔSli-2-C6	3	style	100	1	1
B665ΔSli-2-C6	4	style	70	1	0
B665-C1	1	style	100	100	4
B665-C1	2	style	100	100	4
B665-C1	3	style	100	75	4
B665-C1	4	style	100	100	4
B665-C1	5	style	100	100	4
B665-C1	6	style	100	80	4
B665-C2	1	style	100	100	4
B665-C2	2	style	no pollen
B665-C2	3	style	100	100	4
B665-C2	4	style	100	80	4
B665-C2	5	style	100	70	3
B665-C2	6	style	100	50	3
B665-C2	7	style	100	50	3
B665-C2	8	style	100	80	4
B665-C2	9	pistil	100	75	4
B665-C3	1	style	100	50	3
B665-C3	2	style	100	75	4
B665-C3	3	style	100	80	4
B665-C3	4	style	100	100	4
B665-C3	5	style	100	100	4
B665-C3	6	style	100	100	4
B665-C3	7	style	100	60	3
B665-C3	8	style	100	70	3
B665-C3	9	style	100	60	3
B665-C3	10	style	100	100	4
B665-C4	1	style	100	50	3
B665-C4	2	style	100	50	3
B665-C4	3	style	100	80	4
B665-C4	4	style	100	90	4
B665-C4	5	style	100	75	4
B665-C4	6	style	100	100	4
B665-C4	7	style	100	60	3
B665-C4	8	pistil	no pollen
B665-C5	1	style	100	90	4
B665-C5	2	style	100	100	4
B665-C5	3	style	100	60	3
B665-C5	4	style	100	50	3
B665-C5	5	style	100	100	4
B665-C5	6	pistil	100	100	4
B665-C5	7	pistil	100	80	4
B665-C6	1	style	100	100	4
B665-C6	2	style	100	50	3
B665-C6	3	style	100	60	3
B665-C6	4	style	100	75	4
B665-C6	5	style	100	80	4
B665-C6	6	style	100	100	4
B665-C6	7	style	100	60	3
B665-C6	8	style	100	80	4
B665-C6	9	pistil	100	90	4
B666-C1	1	style	50	1	0
B666-C1	2	style	50	1	0
B666-C1	3	style	100	1	1
B666-C1	4	style	80	1	0
B666-C1	5	style	100	1	1
B666-C1	6	pistil	90	1	0
B666-C1	7	pistil	80	1	0
B666-C2	1	style	100	1	1
B666-C2	2	style	90	1	0
B666-C2	3	style	80	1	0
B666-C2	4	style	70	1	0
B666-C2	5	style	60	1	0
B666-C2	6	style	60	1	0
B666-C2	7	style	90	1	0
B666-C2	8	pistil	100	1	1
B666-C2	9	pistil	60	1	0
B666-C3	1	style	80	1	0
B666-C3	2	style	50	1	0
B666-C3	3	style	30	1	0
B666-C3	4	style	80	1	0
B666-C3	5	style	50	1	0
B666-C3	6	style	90	1	0
B666-C3	7	style	70	1	0
B666-C3	8	style	60	1	0
B666-C3	9	pistil	90	1	0
B666-C3	10	pistil	100	1	1
B666-C4	1	style	50	1	0
B666-C4	2	style	50	1	0
B666-C4	3	style	70	1	0
B666-C4	4	style	40	1	0
B666-C4	5	style	30	1	0
B666-C4	6	style	30	1	0
B666-C4	7	style	90	1	0
B666-C4	8	style	100	1	1
B666-C4	9	pistil	70	1	0
B666-C5	1	style	40	1	0
B666-C5	2	style	80	1	0
B666-C5	3	style	70	1	0
B666-C5	4	style	60	1	0
B666-C5	5	style	60	1	0
B666-C5	6	style	30	5	0
B666-C5	7	style	60	1	0
B666-Sli-1-C1	1	style	100	40	2
B666-Sli-1-C1	2	style	100	50	3
B666-Sli-1-C1	3	style	100	80	4
B666-Sli-1-C1	4	style	100	60	3
B666-Sli-1-C1	5	pistil	100	60	3
B666-Sli-1-C1	6	pistil	100	60	3
B666-Sli-1-C2	1	style	100	90	4
B666-Sli-1-C2	2	style	100	80	4
B666-Sli-1-C2	3	style	100	100	4
B666-Sli-1-C2	4	style	100	80	4
B666-Sli-1-C2	5	style	100	90	4
B666-Sli-1-C2	6	style	100	50	3
B666-Sli-1-C2	7	style	100	90	4
B666-Sli-1-C2	8	style	100	90	4
B666-Sli-1-C2	9	style	100	90	4
B666-Sli-1-C2	10	pistil	100	100	4
B666-Sli-1-C3	1	style	100	40	2
B666-Sli-1-C3	2	style	100	20	1
B666-Sli-1-C3	3	style	100	60	3
B666-Sli-1-C3	4	style	100	40	2
B666-Sli-1-C3	5	style	100	40	2
B666-Sli-1-C3	6	style	100	20	1
B666-Sli-1-C3	7	style	100	40	2
B666-Sli-1-C3	8	style	100	40	2
B666-Sli-1-C4	1	style	100	80	4
B666-Sli-1-C4	2	style	100	60	3
B666-Sli-1-C4	3	style	100	50	3
B666-Sli-1-C4	4	style	no pollen
B666-Sli-1-C4	5	style	100	40	2
B666-Sli-1-C4	6	style	100	30	2
B666-Sli-1-C4	7	style	100	40	2
B666-Sli-1-C4	8	style	100	80	4
B666-Sli-1-C4	9	pistil	100	80	4
B666-Sli-1-C5	1	style	100	60	3
B666-Sli-1-C5	2	style	100	50	3
B666-Sli-1-C5	3	style	100	30	2
B666-Sli-1-C5	4	style	100	20	1
B666-Sli-1-C5	5	style	100	20	1
B666-Sli-1-C5	6	style	100	30	2
B666-Sli-1-C5	7	style	100	40	2
B666-Sli-1-C5	8	style	100	30	2
B666-Sli-1-C6	1	style	100	60	3
B666-Sli-1-C6	2	style	100	80	4
B666-Sli-1-C6	3	style	100	70	3
B666-Sli-1-C6	4	style	100	50	3
B666-Sli-1-C6	5	style	100	80	4
B666-Sli-1-C6	6	style	100	40	2
B666-Sli-1-C6	7	style	100	80	4
B666-Sli-1-C6	8	style	100	60	3
B666-Sli-1-C6	9	style	100	40	2
B666-Sli-1-C6	10	pistil	100	60	3
B666-Sli-2-C2	1	style	100	80	4
B666-Sli-2-C2	2	style	100	80	4
B666-Sli-2-C2	3	style	100	70	3
B666-Sli-2-C2	4	style	100	60	3
B666-Sli-2-C2	5	style	100	70	3
B666-Sli-2-C2	6	style	100	70	3
B666-Sli-2-C2	7	style	100	30	2
B666-Sli-2-C2	8	style	100	60	3
B666-Sli-2-C2	9	style	100	70	3
B666-Sli-2-C2	10	pistil	100	80	4
B666-Sli-2-C3	1	style	100	80	4
B666-Sli-2-C3	2	style	100	70	3
B666-Sli-2-C3	3	style	100	30	2
B666-Sli-2-C4	1	style	100	80	4
B666-Sli-2-C4	2	style	100	80	4
B666-Sli-2-C4	3	style	100	90	4
B666-Sli-2-C4	4	style	100	80	4
B666-Sli-2-C4	5	style	no pollen
B666-Sli-2-C4	6	pistil	100	60	3
B666-Sli-2-C5	1	style	100	90	4
B666-Sli-2-C5	2	style	100	80	4
B666-Sli-2-C5	3	style	100	100	4
B666-Sli-2-C5	4	style	100	100	4
B666-Sli-2-C5	5	style	100	100	4
B666-Sli-2-C5	6	pistil	100	80	4
B666-Sli-2-C6	1	style	100	100	4
B666-Sli-2-C6	2	style	100	20	1
B666-Sli-2-C6	3	style	100	80	4
B666-Sli-2-C6	4	pistil	100	90	4
B666-Sli-2-C6	5	pistil	100	70	3
B666-Sli-3-C1	1	style	100	80	4
B666-Sli-3-C1	2	style	100	60	3
B666-Sli-3-C1	3	style	100	80	4
B666-Sli-3-C1	4	style	100	100	4
B666-Sli-3-C1	5	style	100	70	3
B666-Sli-3-C1	6	style	100	40	2
B666-Sli-3-C1	7	style	100	100	4
B666-Sli-3-C1	8	style	90	40	0
B666-Sli-3-C1	9	style	100	70	3
B666-Sli-3-C1	10	pistil	100	50	3
B666-Sli-3-C1	11	style	100	40	2
B666-Sli-3-C3	1	style	100	80	4
B666-Sli-3-C3	2	style	100	80	4
B666-Sli-3-C3	3	style	100	100	4
B666-Sli-3-C3	4	style	100	90	4
B666-Sli-3-C3	5	style	100	40	2
B666-Sli-3-C3	6	style	100	40	2
B666-Sli-3-C3	7	style	100	80	4
B666-Sli-3-C3	8	style	100	90	4
B666-Sli-3-C3	9	pistil	100	40	2
B666-Sli-3-C4	1	style	100	40	2
B666-Sli-3-C4	2	style	100	50	3
B666-Sli-3-C4	3	style	100	40	2
B666-Sli-3-C4	4	style	100	40	2
B666-Sli-3-C4	5	style	100	40	2
B666-Sli-3-C4	6	style	100	80	4
B666-Sli-3-C4	7	style	100	80	4
B666-Sli-3-C6	1	style	100	40	2
B666-Sli-3-C6	2	style	100	40	2
B666-Sli-3-C6	3	style	100	40	2
B666-Sli-3-C6	4	style	100	80	4
B666-Sli-3-C6	5	style	100	70	3
B666-Sli-3-C6	6	style	100	20	1
B666-Sli-3-C6	7	style	100	60	3
B666-Sli-3-C6	8	style	100	60	3
B666-Sli-3-C6	9	style	100	80	4
B666-Sli-3-C6	10	pistil	100	60	3
B666-Sli-3-C6	11	pistil	100	80	4
B666-Sli-4-C1	1	style	100	20	1
B666-Sli-4-C1	2	style	100	30	2
B666-Sli-4-C1	3	style	100	80	4
B666-Sli-4-C1	4	style	100	40	2
B666-Sli-4-C1	5	style	100	30	2
B666-Sli-4-C1	6	style	100	90	4
B666-Sli-4-C1	7	pistil	no pollen
B666-Sli-4-C3	1	style	100	90	4
B666-Sli-4-C3	2	style	100	80	4
B666-Sli-4-C4	1	style	100	70	3
B666-Sli-4-C4	2	style	no pollen
B666-Sli-4-C4	3	style	100	80	4
B666-Sli-4-C4	4	style	100	100	4
B666-Sli-4-C4	5	style	100	70	3
B666-Sli-4-C4	6	style	100	80	4
B666-Sli-4-C4	7	style	100	60	3
B666-Sli-4-C4	8	style	100	80	4
B666-Sli-4-C4	9	pistil	100	80	4
B666-Sli-4-C5	1	style	100	20	1
B666-Sli-4-C5	2	style	100	40	2
B666-Sli-4-C5	3	style	100	60	3
B666-Sli-4-C5	4	style	100	80	4
B666-Sli-4-C5	5	style	100	60	3
B666-Sli-4-C6	1	style	100	40	2
B666-Sli-4-C6	2	style	100	80	4
B666-Sli-4-C6	3	style	100	80	4
B666-Sli-4-C6	4	style	100	50	3
B666-Sli-4-C6	5	style	100	40	2
B666-Sli-4-C6	6	style	100	90	4
B666-Sli-4-C6	7	pistil	100	80	4
B667-C3	1	style	100	10	1
B667-C3	2	style	100	10	1
B667-C3	3	style	no pollen
B667-C3	4	style	100	10	1
B667-C3	5	style	100	1	1
B667-C3	6	style	100	1	1
B667-C3	7	style	100	1	1
B667-C3	8	style	100	20	1
B667-C3	9	style	100	10	1
B667-C3	10	style	100	1	1
B667-C3	11	pistil	100	10	1
B667-C3	12	pistil	100	30	2
B667-C3	13	style	100	1	1
B667-C4	1	style	100	1	1
B667-C4	2	style	100	1	1
B667-C4	3	style	100	10	1
B667-C4	4	style	100	1	1
B667-C4	5	style	100	5	1
B667-C4	6	style	80	1	0
B667-C4	7	style	100	1	1
B667-C4	8	style	100	5	1
B667-C4	9	style	100	20	1
B667-C4	10	pistil	100	10	1
B667-C4	11	pistil	100	1	1
B667-C5	1	style	100	1	1
B667-C5	2	style	100	1	1
B667-C5	3	style	no pollen
B667-C5	4	style	100	10	1
B667-C5	5	style	100	5	1
B667-C5	6	style	100	1	1
B667-C5	7	style	100	1	1
B667-C5	8	style	100	10	1
B667-C5	9	style	100	5	1
B667-C5	10	style	100	5	1
B667-C5	11	style	100	1	1
B667-C5	12	pistil	100	10	1
B667-C6	1	style	100	10	1
B667-C6	2	style	100	1	1
B667-C6	3	style	100	10	1
B667-C6	4	style	100	10	1
B667-C6	5	style	100	1	1
B667-C6	6	style	100	30	2
B667-C6	7	style	100	5	1
B667-C6	8	style	no pollen
B667-C6	9	pistil	100	20	1
B667-Sli-1-C3	1	style	100	100	4
B667-Sli-1-C3	2	style	100	80	4
B667-Sli-1-C3	3	style	100	80	4
B667-Sli-1-C3	4	style	100	20	1
B667-Sli-1-C3	5	style	100	60	3
B667-Sli-1-C3	6	style	100	20	1
B667-Sli-1-C3	7	style	100	80	4
B667-Sli-1-C3	8	style	100	100	4
B667-Sli-1-C3	9	pistil	100	100	4
B667-Sli-1-C3	10	pistil	100	60	3
B667-Sli-1-C3	11	style	100	90	4
B667-Sli-1-C6	1	style	100	80	4
B667-Sli-1-C6	2	style	100	80	4
B667-Sli-1-C6	3	style	100	80	4
B667-Sli-1-C6	4	style	100	60	3
B667-Sli-1-C6	5	style	100	80	4
B667-Sli-1-C6	6	style	100	70	3
B667-Sli-1-C6	7	style	100	80	4
B667-Sli-1-C6	8	style	100	60	3
B667-Sli-1-C6	9	pistil	100	90	4
B667-Sli-1-C6	10	pistil	100	80	4
B667-Sli-2-C1	1	style	100	90	4
B667-Sli-2-C1	2	style	100	90	4
B667-Sli-2-C1	3	style	100	100	4
B667-Sli-2-C1	4	style	100	60	3
B667-Sli-2-C1	5	style	100	80	4
B667-Sli-2-C1	6	style	100	60	3
B667-Sli-2-C1	7	style	100	70	3
B667-Sli-2-C1	8	pistil	100	100	4
B667-Sli-2-C1	9	pistil	100	100	4
B667-Sli-2-C2	1	style	100	80	4
B667-Sli-2-C2	2	style	100	100	4
B667-Sli-2-C2	3	style	100	100	4
B667-Sli-2-C2	4	style	100	100	4
B667-Sli-2-C2	5	style	100	100	4
B667-Sli-2-C2	6	style	100	100	4
B667-Sli-2-C2	7	style	100	100	4
B667-Sli-2-C2	8	style	100	60	3
B667-Sli-2-C2	9	style	100	100	4
B667-Sli-2-C2	10	pistil	100	100	4
B667-Sli-2-C2	11	style	100	100	4
B667-Sli-2-C3	1	style	100	100	4
B667-Sli-2-C3	2	style	no pollen
B667-Sli-2-C3	3	style	no pollen
B667-Sli-2-C3	4	style	100	100	4
B667-Sli-2-C3	5	style	100	80	4
B667-Sli-2-C3	6	style	100	90	4
B667-Sli-2-C3	7	style	100	100	4
B667-Sli-2-C3	8	style	100	100	4
B667-Sli-2-C3	9	style	100	80	4
B667-Sli-2-C3	10	pistil	100	100	4
B667-Sli-2-C3	11	pistil	100	100	4
B667-Sli-2-C3		style	100	100	4
B665ΔSli-2-C1	1	style	50	5	0
B665ΔSli-2-C1	2	style	70	1	0
B665ΔSli-2-C1	3	style	50	5	0
B665ΔSli-2-C1	4	style	60	1	0
B665ΔSli-2-C1	5	style	50	1	0
B665ΔSli-2-C1	6	style	40	1	0
B665ΔSli-2-C1	7	style	30	1	0
B665ΔSli-2-C1	8	style	40	5	0
B665ΔSli-2-C1	9	style	70	1	0
B665ΔSli-2-C1	10	pistil	50	1	0
B665ΔSli-2-C1	11	pistil	30	5	0
B665ΔSli-2-C2	1	style	80	1	0
B665ΔSli-2-C2	2	style	30	1	0
B665ΔSli-2-C2	3	style	70	1	0
B665ΔSli-2-C2	4	style	30	1	0
B665ΔSli-2-C2	5	style	30	1	0
B665ΔSli-2-C2	6	style	70	1	0
B665ΔSli-2-C2	7	pistil	100	1	1
B665ΔSli-2-C2	8	pistil	25	1	0
B665ΔSli-2-C3	1	style	90	1	0
B665ΔSli-2-C3	2	style	100	1	1
B665ΔSli-2-C3	3	style	40	1	0
B665ΔSli-2-C3	4	style	30	1	0
B665ΔSli-2-C3	5	style	30	5	0
B665ΔSli-2-C3	6	style	60	1	0
B665ΔSli-2-C3	7	style	60	1	0
B665ΔSli-2-C3	8	pistil	70	1	0
B665ΔSli-2-C3	9	pistil	60	1	0
B665ΔSli-2-C4	1	style	50	1	0
B665ΔSli-2-C4	2	style	50	1	0
B665ΔSli-2-C4	3	style	70	1	0
B665ΔSli-2-C4	4	style	50	1	0
B665ΔSli-2-C4	5	style	60	1	0
B665ΔSli-2-C4	6	style	60	1	0
B665ΔSli-2-C4	7	pistil	50	1	0
B665ΔSli-2-C4	8	style	100	1	1
B665ΔSli-2-C5	1	style	60	1	0
B665ΔSli-2-C5	2	style	60	1	0
B665ΔSli-2-C5	3	style	70	1	0
B665ΔSli-2-C5	4	style	60	5	0
B665ΔSli-2-C5	5	style	70	1	0
B665ΔSli-2-C5	6	style	80	1	0
B665ΔSli-2-C5	7	style	90	1	0
B665ΔSli-2-C5	8	style	100	1	1
B665ΔSli-2-C5	9	style	40	1	0
B665ΔSli-2-C5	10	pistil	70	1	0
B665ΔSli-2-C5	11	pistil	80	1	0
B665ΔSli-2-C6	1	style	80	1	0
B665ΔSli-2-C6	2	style	30	1	0
B665ΔSli-2-C6	3	style	60	1	0
B665ΔSli-2-C6	4	style	100	1	1
B665ΔSli-2-C6	5	style	60	1	0
B665ΔSli-2-C6	6	style	40	1	0
B665ΔSli-2-C6	7	pistil	90	1	0
B665ΔSli-2-C6	8	pistil	80	1	0
B665-C1	1	style	100	60	3
B665-C1	2	style	100	50	3
B665-C1	3	style	100	70	3
B665-C1	4	style	100	60	3
B665-C1	5	style	100	60	3
B665-C1	6	style	100	50	3
B665-C1	7	style	100	30	2
B665-C1	8	style	100	20	1
B665-C1	9	pistil	100	50	3
B665-C1	10	pistil	100	60	3
B665-C2	1	style	100	60	3
B665-C2	2	style	100	40	2
B665-C2	3	style	100	80	4
B665-C2	4	style	100	80	4
B665-C2	5	style	100	50	3
B665-C2	6	style	100	40	2
B665-C2	7	style	100	60	3
B665-C2	8	style	100	50	3
B665-C2	9	pistil	100	30	2
B665-C2	10	pistil	100	50	3
B665-C3	1	style	100	70	3
B665-C3	2	style	100	60	3
B665-C3	3	style	100	30	2
B665-C3	4	style	100	10	1
B665-C3	5	style	100	80	4
B665-C3	6	style	100	30	2
B665-C3	7	style	100	30	2
B665-C3	8	style	100	20	1
B665-C3	9	pistil	100	80	4
B665-C3	10	pistil	100	60	3
B665-C4	1	style	100	80	4
B665-C4	2	style	100	60	3
B665-C4	3	style	100	20	1
B665-C4	4	style	100	40	2
B665-C4	5	style	100	80	4
B665-C4	6	style	100	30	2
B665-C4	7	style	no pollen
B665-C4	8	style	100	30	2
B665-C4	9	style	100	20	1
B665-C4	10	pistil	100	60	3
B665-C4	11	pistil	100	30	2
B665-C5	1	style	100	80	4
B665-C5	2	style	100	50	3
B665-C5	3	style	100	60	3
B665-C5	4	style	100	30	2
B665-C5	5	style	100	40	2
B665-C5	6	style	100	30	2
B665-C5	7	pistil	100	30	2
B665-C5	8	pistil	100	50	3
B665-C6	1	style	100	60	3
B665-C6	2	style	100	20	1
B665-C6	3	style	100	30	2
B665-C6	4	style	100	50	3
B665-C6	5	style	100	30	2
B665-C6	6	style	100	40	2
B665-C6	7	style	100	40	2
B665-C6	8	style	100	70	3
B665-C6	9	pistil	100	10	1
B665-C6	10	pistil	100	20	1
B666-C1	1	style	60	1	0
B666-C1	2	style	90	1	0
B666-C1	3	style	60	1	0
B666-C1	4	style	50	1	0
B666-C1	5	style	60	1	0
B666-C1	6	style	50	1	0
B666-C1	7	style	60	1	0
B666-C1	8	style	30	1	0
B666-C1	9	style	80	1	0
B666-C1	10	pistil	50	1	0
B666-C1	11	pistil	70	1	0
B666-C2	1	style	90	1	0
B666-C2	2	style	70	1	0
B666-C2	3	style	50	1	0
B666-C2	4	style	60	1	0
B666-C2	5	style	50	1	0
B666-C2	6	style	70	1	0
B666-C2	7	style	50	1	0
B666-C2	8	style	50	1	0
B666-C2	9	style	100	1	1
B666-C2	10	pistil	70	1	0
B666-C3	1	style	100	1	1
B666-C3	2	style	70	1	0
B666-C3	3	style	90	1	0
B666-C3	4	style	80	1	0
B666-C3	5	style	80	1	0
B666-C3	6	style	30	1	0
B666-C3	7	style	50	1	0
B666-C3	8	style	100	1	1
B666-C3	9	style	30	5	0
B666-C3	10	style	100	1	1
B666-C3	11	pistil	40	5	0
B666-C3	12	pistil	80	1	0
B666-C4	1	style	30	1	0
B666-C4	2	style	50	1	0
B666-C4	3	style	70	1	0
B666-C4	4	style	no pollen
B666-C4	5	style	70	1	0
B666-C4	6	style	80	1	0
B666-C4	7	style	60	1	0
B666-C4	8	style	25	1	0
B666-C4	9	style	60	1	0
B666-C4	10	pistil	60	1	0
B666-C4	11	pistil	60	1	0
B666-C5	1	style	70	1	0
B666-C5	2	style	40	1	0
B666-C5	3	style	90	1	0
B666-C5	4	style	40	1	0
B666-C5	5	style	80	1	0
B666-C5	6	style	60	1	0
B666-C5	7	style	50	1	0
B666-C5	8	style	50	1	0
B666-C5	9	style	40	5	0
B666-C5	10	style	90	1	0
B666-C5	11	pistil	40	1	0
B666-C5	12	pistil	60	1	0
B666-Sli-1-C1	1	style	100	70	3
B666-Sli-1-C1	2	style	100	60	3
B666-Sli-1-C1	3	style	100	40	2
B666-Sli-1-C1	4	style	100	40	2
B666-Sli-1-C1	5	pistil	100	30	2
B666-Sli-1-C1	6	pistil	100	20	1
B666-Sli-1-C2	1	style	100	40	2
B666-Sli-1-C2	2	style	100	80	4
B666-Sli-1-C2	3	style	100	40	2
B666-Sli-1-C2	4	style	100	60	3
B666-Sli-1-C2	5	style	100	40	2
B666-Sli-1-C2	6	style	100	60	3
B666-Sli-1-C2	7	style	100	60	3
B666-Sli-1-C2	8	pistil	100	80	4
B666-Sli-1-C2	9	pistil	100	70	3
B666-Sli-1-C3	1	style	100	50	3
B666-Sli-1-C3	2	style	100	30	2
B666-Sli-1-C3	3	style	100	20	1
B666-Sli-1-C3	4	style	100	10	1
B666-Sli-1-C3	5	style	100	80	4
B666-Sli-1-C3	6	style	100	60	3
B666-Sli-1-C3	7	style	100	30	2
B666-Sli-1-C3	8	style	100	60	3
B666-Sli-1-C3	9	style	100	40	2
B666-Sli-1-C3	10	pistil	100	30	2
B666-Sli-1-C3	11	pistil	100	40	2
B666-Sli-1-C4	1	style	100	30	2
B666-Sli-1-C4	2	style	100	20	1
B666-Sli-1-C4	3	style	100	20	1
B666-Sli-1-C4	4	style	100	30	2
B666-Sli-1-C4	5	style	100	30	2
B666-Sli-1-C4	6	style	100	20	1
B666-Sli-1-C4	7	style	100	40	2
B666-Sli-1-C4	8	style	100	20	1
B666-Sli-1-C4	9	style	100	20	1
B666-Sli-1-C4	10	pistil	100	30	2
B666-Sli-1-C4	11	pistil	100	10	1
B666-Sli-1-C5	1	style	100	10	1
B666-Sli-1-C5	2	style	100	20	1
B666-Sli-1-C5	3	style	100	10	1
B666-Sli-1-C5	4	style	100	20	1
B666-Sli-1-C5	5	style	100	10	1
B666-Sli-1-C5	6	pistil	100	40	2
B666-Sli-1-C6	1	style	100	10	1
B666-Sli-1-C6	2	style	100	10	1
B666-Sli-1-C6	3	style	100	20	1
B666-Sli-1-C6	4	style	100	10	1
B666-Sli-1-C6	5	style	100	30	2
B666-Sli-1-C6	6	style	100	10	1
B666-Sli-1-C6	7	style	100	5	1
B666-Sli-1-C6	8	style	100	30	2
B666-Sli-1-C6	9	style	100	20	1
B666-Sli-1-C6	10	pistil	100	20	1
B666-Sli-1-C6	11	pistil	100	20	1
B666-Sli-2-C1	1	style	100	80	4
B666-Sli-2-C1	2	style	100	60	3
B666-Sli-2-C1	3	pistil	100	70	3
B666-Sli-2-C2	1	style	100	60	3
B666-Sli-2-C2	2	style	100	50	3
B666-Sli-2-C2	3	style	100	50	3
B666-Sli-2-C2	4	pistil	100	60	3
B666-Sli-2-C3	1	style	100	30	2
B666-Sli-2-C3	2	style	100	30	2
B666-Sli-2-C4	1	style	100	50	3
B666-Sli-2-C4	2	style	100	40	2
B666-Sli-2-C4	3	style	100	30	2
B666-Sli-2-C5	1	style	100	50	3
B666-Sli-2-C5	2	style	100	30	2
B666-Sli-2-C5	3	style	100	50	3
B666-Sli-2-C5	4	pistil	100	80	4
B666-Sli-2-C6	1	style	100	50	3
B666-Sli-2-C6	2	style	100	30	2
B666-Sli-2-C6	3	style	100	20	1
B666-Sli-2-C6	4	style	100	60	3
B666-Sli-2-C6	5	style	100	30	2
B666-Sli-2-C6	6	style	100	40	2
B666-Sli-2-C6	7	style	100	80	4
B666-Sli-2-C6	8	style	100	30	2
B666-Sli-2-C6	9	pistil	100	40	2
B666-Sli-2-C6	10	pistil	100	90	4
B666-Sli-3-C1	1	style	100	50	3
B666-Sli-3-C1	2	style	100	40	2
B666-Sli-3-C1	3	style	100	20	1
B666-Sli-3-C1	4	style	100	20	1
B666-Sli-3-C1	5	style	100	20	1
B666-Sli-3-C1	6	style	100	1	1
B666-Sli-3-C1	7	style	100	30	2
B666-Sli-3-C1	8	style	100	5	1
B666-Sli-3-C1	9	style	100	30	2
B666-Sli-3-C1	10	pistil	100	30	2
B666-Sli-3-C1	11	pistil	100	30	2
B666-Sli-3-C2	1	style	100	30	2
B666-Sli-3-C2	2	style	100	20	1
B666-Sli-3-C2	3	style	100	30	2
B666-Sli-3-C2	4	style	100	30	2
B666-Sli-3-C2	5	style	100	20	1
B666-Sli-3-C2	6	style	100	30	2
B666-Sli-3-C2	7	style	100	10	1
B666-Sli-3-C2	8	style	100	20	1
B666-Sli-3-C2	9	pistil	100	30	2
B666-Sli-3-C3	1	style	100	30	2
B666-Sli-3-C3	2	style	100	40	2
B666-Sli-3-C3	3	style	100	20	1
B666-Sli-3-C3	4	style	100	5	1
B666-Sli-3-C3	5	style	100	5	1
B666-Sli-3-C3	6	style	100	20	1
B666-Sli-3-C3	7	style	100	5	1
B666-Sli-3-C3	8	style	100	10	1
B666-Sli-3-C3	9	pistil	100	20	1
B666-Sli-3-C3	10	pistil	100	50	3
B666-Sli-3-C4	1	style	100	10	1
B666-Sli-3-C4	2	style	100	1	1
B666-Sli-3-C4	3	style	100	5	1
B666-Sli-3-C4	4	style	100	1	1
B666-Sli-3-C4	5	style	100	5	1
B666-Sli-3-C4	6	style	90	1	0
B666-Sli-3-C4	7	style	100	1	1
B666-Sli-3-C4	8	style	100	20	1
B666-Sli-3-C4	9	pistil	100	30	2
B666-Sli-3-C5	1	style	100	20	1
B666-Sli-3-C5	2	style	100	20	1
B666-Sli-3-C6	1	style	100	30	2
B666-Sli-3-C6	2	style	100	20	1
B666-Sli-3-C6	3	style	100	20	1
B666-Sli-3-C6	4	style	100	20	1
B666-Sli-3-C6	5	style	100	20	1
B666-Sli-3-C6	6	style	100	20	1
B666-Sli-3-C6	7	style	100	10	1
B666-Sli-3-C6	8	style	100	20	1
B666-Sli-3-C6	9	style	100	20	1
B666-Sli-3-C6	10	style	100	30	2
B666-Sli-3-C6	11	pistil	100	20	1
B666-Sli-3-C6	12	pistil	100	20	1
B666-Sli-4-C1	1	style	100	10	1
B666-Sli-4-C1	2	style	100	30	2
B666-Sli-4-C1	3	style	100	30	2
B666-Sli-4-C1	4	style	100	60	3
B666-Sli-4-C1	5	style	100	10	1
B666-Sli-4-C1	6	style	100	30	2
B666-Sli-4-C1	7	style	100	30	2
B666-Sli-4-C1	8	style	100	40	2
B666-Sli-4-C1	9	pistil	100	50	3
B666-Sli-4-C1	10	pistil	100	60	3
B666-Sli-4-C3	1	style	100	50	3
B666-Sli-4-C4	1	style	100	50	3
B666-Sli-4-C4	2	style	100	30	2
B666-Sli-4-C4	3	style	100	20	1
B666-Sli-4-C4	4	style	100	80	4
B666-Sli-4-C4	5	style	100	10	1
B666-Sli-4-C4	6	style	100	20	1
B666-Sli-4-C4	7	pistil	100	60	3
B666-Sli-4-C5	1	style	40	10	0
B666-Sli-4-C5	2	style	100	80	4
B666-Sli-4-C5	3	style	100	60	3
B666-Sli-4-C5	4	style	100	40	2
B666-Sli-4-C5	5	style	100	50	3
B666-Sli-4-C5	6	pistil	100	60	3
B666-Sli-4-C6	1	style	100	40	2
B666-Sli-4-C6	2	style	100	30	2
B666-Sli-4-C6	3	style	100	50	3
B666-Sli-4-C6	4	style	100	20	1
B666-Sli-4-C6	5	style	100	40	2
B666-Sli-4-C6	6	style	100	80	4
B666-Sli-4-C6	7	pistil	100	40	2
B667-C3	1	style	95	1	0
B667-C3	2	style	70	1	0
B667-C3	3	style	100	20	1
B667-C3	4	style	100	1	1
B667-C3	5	style	30	1	0
B667-C3	6	style	60	1	0
B667-C3	7	style	95	1	0
B667-C3	8	style	30	1	0
B667-C3	9	style	100	10	1
B667-C3	10	pistil	100	1	1
B667-C3	11	pistil	100	10	1
B667-C4	1	style	100	1	1
B667-C4	2	style	90	1	0
B667-C4	3	style	60	1	0
B667-C4	4	style	70	1	0
B667-C4	5	pistil	60	1	0
B667-C5	1	style	60	1	0
B667-C5	2	style	100	1	1
B667-C5	3	style	100	1	1
B667-C5	4	style	60	1	0
B667-C5	5	style	60	1	0
B667-C5	6	style	100	1	1
B667-C5	7	style	50	1	0
B667-C5	8	style	40	1	0
B667-C5	9	style	70	1	0
B667-C5	10	style	100	1	1
B667-C5	11	pistil	100	5	1
B667-C5	12	pistil	100	1	1
B667-C6	1	style	40	1	0
B667-C6	2	style	60	1	0
B667-C6	3	style	100	1	1
B667-C6	4	style	70	1	0
B667-C6	5	style	60	1	0
B667-C6	6	style	50	1	0
B667-C6	7	style	90	1	0
B667-C6	8	style	60	1	0
B667-C6	9	style	100	1	1
B667-C6	10	style	100	1	1
B667-C6	11	pistil	100	5	1
B667-C6	12	pistil	90	1	0
B667-Sli-1-C3	1	style	100	10	1
B667-Sli-1-C3	2	style	100	40	2
B667-Sli-1-C3	3	style	100	5	1
B667-Sli-1-C3	4	style	100	30	2
B667-Sli-1-C3	5	style	100	50	3
B667-Sli-1-C3	6	style	100	60	3
B667-Sli-1-C3	7	style	100	40	2
B667-Sli-1-C3	8	style	100	5	1
B667-Sli-1-C3	9	style	100	20	1
B667-Sli-1-C3	10	style	100	30	2
B667-Sli-1-C3	11	pistil	100	50	3
B667-Sli-1-C3	12	pistil	100	60	3
B667-Sli-1-C6	1	style	100	50	3
B667-Sli-1-C6	2	style	100	60	3
B667-Sli-1-C6	3	style	100	20	1
B667-Sli-1-C6	4	style	100	20	1
B667-Sli-1-C6	5	style	100	10	1
B667-Sli-1-C6	6	style	100	1	1
B667-Sli-1-C6	7	style	100	70	3
B667-Sli-1-C6	8	style	100	20	1
B667-Sli-1-C6	9	style	100	30	2
B667-Sli-1-C6	10	pistil	100	60	3
B667-Sli-1-C6	11	pistil	100	50	3
B667-Sli-2-C1	1	style	100	50	3
B667-Sli-2-C1	2	style	100	60	3
B667-Sli-2-C1	3	style	100	60	3
B667-Sli-2-C1	4	style	100	40	2
B667-Sli-2-C1	5	style	100	30	2
B667-Sli-2-C1	6	style	100	50	3
B667-Sli-2-C1	7	style	100	40	2
B667-Sli-2-C1	8	style	100	20	1
B667-Sli-2-C1	9	style	100	80	4
B667-Sli-2-C1	10	style	100	80	4
B667-Sli-2-C1	11	pistil	100	50	3
B667-Sli-2-C1	12	pistil	100	10	1
B667-Sli-2-C2	1	style	100	30	2
B667-Sli-2-C2	2	style	100	20	1
B667-Sli-2-C2	3	style	100	10	1
B667-Sli-2-C2	4	style	100	10	1
B667-Sli-2-C2	5	style	100	30	2
B667-Sli-2-C2	6	style	100	40	2
B667-Sli-2-C2	7	style	100	70	3
B667-Sli-2-C2	8	style	100	40	2
B667-Sli-2-C2	9	pistil	100	50	3
B667-Sli-2-C2	10	pistil	100	50	3
B667-Sli-2-C3	1	style	100	30	2
B667-Sli-2-C3	2	style	100	40	2
B667-Sli-2-C3	3	style	100	50	3
B667-Sli-2-C3	4	style	no pollen
B667-Sli-2-C3	5	style	100	20	1
B667-Sli-2-C3	6	style	100	50	3
B667-Sli-2-C3	7	style	bad stain
B667-Sli-2-C3	8	style	100	60	3
B667-Sli-2-C3	9	pistil	100	80	4
B667-Sli-2-C3	10	pistil	100	90	4
B667-Sli-2-C4	1	style	100	40	2
B667-Sli-2-C4	2	style	100	90	4
B667-Sli-2-C4	3	style	100	80	4
B667-Sli-2-C4	4	style	100	50	3
B667-Sli-2-C4	5	style	100	80	4
B667-Sli-2-C4	6	style	100	70	3
B667-Sli-2-C4	7	style	100	30	2
B667-Sli-2-C4	8	style	100	50	3
B667-Sli-2-C4	9	style	100	40	2
B667-Sli-2-C4	10	pistil	100	30	2
B667-Sli-2-C5	1	style	100	30	2
B667-Sli-2-C5	2	style	100	40	2
B667-Sli-2-C5	3	style	100	50	3
B667-Sli-2-C5	4	style	100	30	2
B667-Sli-2-C5	5	style	100	60	3
B667-Sli-2-C5	6	style	100	40	2
B667-Sli-2-C5	7	style	100	30	2
B667-Sli-2-C5	8	style	bad stain
B667-Sli-2-C5	9	style	100	20	1
B667-Sli-2-C5	10	style	100	20	1
B667-Sli-2-C5	11	pistil	100	50	3
B667-Sli-2-C5	12	pistil	100	60	3
B667-Sli-2-C6	1	style	bad stain
B667-Sli-2-C6	2	style	100	20	1
B667-Sli-2-C6	3	style	100	80	4
B667-Sli-2-C6	4	style	100	20	1
B667-Sli-2-C6	5	style	100	60	3
B667-Sli-2-C6	6	style	bad stain
B667-Sli-2-C6	7	style	100	50	3
B667-Sli-2-C6	8	style	100	40	2
B667-Sli-2-C6	9	style	100	40	2
B667-Sli-2-C6	10	pistil	few pollen
B667-Sli-2-C6	11	pistil	100	30	2
