# Supplementary material for: Neofunctionalisation of the Sli gene leads to self-compatibility and facilitates precision breeding in potato
Source: Nat Commun. 2021 Jul 6;12:4141. doi: 10.1038/s41467-021-24267-6 (PMC8260583; doi:10.1038/s41467-021-24267-6)
Supplement: Supplementary file 6 — Supplementary Data 4 [file 41467_2021_24267_MOESM6_ESM.xlsx]

## Sheet: genotypes
Short code	Genotype	Compatibility phenotype	PSC genotype	Source	Comments	References
DS	IVP07-1001-4	SC	Sli/Sli	WUR Plant Breeding		Hosaka K, Hanneman, Jr. RE. Genetics of self-compatibility in a self-incompatible wild diploid potato species Solanum chacoense. 1. Detection of an S locus inhibitor (Sli) gene. Euphytica. 1998;99(1985):191-197. doi:10.1023/a:1018353613431, Lindhout, P., Meijer, D., Schotte, T., Hutten, R. C., Visser, R. G., & van Eck, H. J. (2011). Towards F 1 hybrid seed potato breeding. Potato Research, 54(4),…
	16HP01-66	SC	Sli/sli	Solynta breeding program	This genotype was discovered in the Solynta research program as a highly fertile diploid
D16	IVPAA-134-16	SI	sli/sli	WUR Plant Breeding		Lindhout, P., De Vries, M., Ter Maat, M., Ying, S., Viquez-Zamora, M., & Van Heusden, S. (2018). Hybrid potato breeding for improved varieties. Achieving sustainable cultivation of potatoes, 1, 99-122.
	17SC25-8	SC	Sli/sli	Solynta breeding program
	17SC11-27	SI	sli/sli	Solynta breeding program
	17SC11-21	SI	sli/sli	Solynta breeding program
	Solyntus	SC	Sli/Sli	Solynta breeding program		van Lieshout, N., van der Burgt, A., de Vries, M. E., Ter Maat, M., Eickholt, D., Esselink, D., ... & Finkers, R. (2020). Solyntus, the new highly contiguous reference genome for potato (Solanum tuberosum). G3: Genes, Genomes, Genetics, 10(10), 3489-3495.
	16BL5033-2702	SC	Sli/Sli	Solynta breeding program	This genotype was discovered in the Solynta breeding program as a highly fertile diploid
D14	IVP06-155-9	SI	sli/sli	WUR Plant Breeding		Lindhout, P., De Vries, M., Ter Maat, M., Ying, S., Viquez-Zamora, M., & Van Heusden, S. (2018). Hybrid potato breeding for improved varieties. Achieving sustainable cultivation of potatoes, 1, 99-122.
B664	18SC12-151	SC	Sli/sli	Solynta breeding program
B665	18SC11-19	SC	Sli/sli	Solynta breeding program
B666	18SC12-76	SI	sli/sli	Solynta breeding program
B667	18SC12-180	SI	sli/sli	Solynta breeding program
B671	17SC11-1096	SI	sli/sli	Solynta breeding program
B673	17SC11-1157	SC	Sli/sli	Solynta breeding program
	17SC11-4016	SC	Sli/sli	Solynta breeding program
	320-02	SC	Sli/sli	USDA
	M6	SC	Sli/Sli	USDA		Jansky, S. H., Chung, Y. S., & Kittipadukal, P. (2014). M6: a diploid potato inbred line for use in breeding and genetics research. Journal of Plant Registrations, 8(2), 195-199.
	17SC11-2435	SI	sli/sli	Solynta breeding program
	17SC11-2259	SI	sli/sli	Solynta breeding program
	17SC100-18	SC	Sli/Sli	Solynta breeding program
	17SC100-2	SC	Sli/Sli	Solynta breeding program

## Sheet: populations
Population	Maternal genotype	Paternal genotype	used for
17SC11	16HP1-66	D16	QTL analysis / Recombinant screening
18SC11	17SC25-8	17SC11-27	QTL analysis
18SC12	17SC25-8	17SC11-21	QTL analysis
