# Supplementary material for: Neofunctionalisation of the Sli gene leads to self-compatibility and facilitates precision breeding in potato
Source: Nat Commun. 2021 Jul 6;12:4141. doi: 10.1038/s41467-021-24267-6 (PMC8260583; doi:10.1038/s41467-021-24267-6)
Supplement: Supplementary file 8 — Source data [file 41467_2021_24267_MOESM8_ESM.xlsx]

## Sheet: Figure 1
Figure 1b was created with Mapchart 2.3 using the phenotypic and genotypic data from the sheet '17SC11' in supplementary data 1. The phenotypic data was converted to 0 and 1 for SI and SC respectively. The genotypic data was converted to axb DH format.
Genotype data in Joinmap .loc format:								Phenotype data in MapQTL5 .qua format					Genetic map:			QTL Interval mapping data:
name = 17SC11DHaxb								ntrt = 2					Group Chr12	cM		Map	LOD	Locus
popt = DH								nind = 251					SOT12-00206188	0		0	0.08	SOT12-00206188
nloc = 28								miss = *					SOT12-11646765	23.086		1	0.13
nind = 251													SOT12-40245065	25.956		2	0.2
								genotype	classification				SOT12-49301746	27.165		3	0.29
SOT12-000206188 {0} ; 1								11-0001	*				SOT12-53793483	41.674		4	0.4
ababb ababb aabba aaabb bbaab abbaa babbb abbab abaab abbba								11-0002	1				SOT12-56559959	53.985		5	0.53
babbb aabbb abaab baaba babaa abaab babaa a-abb aaaab baabb								11-0003	1				SOT12-57125022	54.788		6	0.69
babba aaaaa ab-bb bbaab baabb abaaa baaaa bbaab ababa aaaaa								11-0004	1				SOT12-57412546	55.998		7	0.86
bbabb aaaaa babab ababa bbaba bbaab aaabb aaaaa abbaa aaaaa								11-0005	1				SOT12-57475688	56.801		8	1.06
baaaa babba aaaaa bbbaa babbb aabaa babba bbaaa bbbaa abbaa								11-0006	1				SOT12-57902259	57.201		9	1.27
b								11-0007	0				SOT12-58127825	57.601		10	1.51
SOT12-011646765 {0} ; 2								11-0008	1				SOT12-58205669	58.405		11	1.76
abaab ababb aabbb ababb bbaab abaaa babbb aabab abaab bbbaa								11-0009	1				SOT12-58470194	58.805		12	2.03
bbbba aabbb abbab baaba babaa abaab abbab baabb baaab aaaab								11-0010	0				SOT12-58772425	59.205		13	2.31
babba aaaaa abbbb abbaa baabb abaaa bbaab bbaaa abaaa aaaaa								11-0011	1				SOT12-59068564	60.414		14	2.6
bbaba aaaab aabab bbbba babba abaaa aaabb aaaaa aabaa aaaaa								11-0012	1				SOT12-59118012	61.218		15	2.9
baaaa baaba babba bbbaa babaa aabaa abbba baaaa baaaa abbba								11-0013	1				SOT12-59230363	61.618		16	3.2
b								11-0014	1				SOT12-59631591	62.421		17	3.49
SOT12-040245065 {0} ; 3								11-0015	1				SOT12-60102894	64.87		18	3.79
abaab ababb aabba ababb bbaab abaaa babbb aabab abaab bbbaa								11-0016	*				SOT12-60390660	66.094		19	4.08
bbbba aabbb abbab baaba abbaa abaab abbab baabb baaab aaaab								11-0017	0				SOT12-60708789	66.902		20	4.35
babbb aaaaa abbbb abbaa baabb abaaa bbaab bbaba abaa- aaaaa								11-0018	1							21	4.62
bbaba aaaab aaaab bbbba babba abaaa aaabb aaaaa aabaa aaaaa								11-0019	0							22	4.88
baaaa baaba babba bbbaa aabaa aabaa abbba baaaa baaaa abbba								11-0020	1							23	5.12
b								11-0021	0							23.086	5.14	SOT12-11646765
SOT12-049301746 {0} ; 4								11-0022	*							24.086	5.72
aaaab ababb aabba ababb bbaab abaaa babbb aabab abaab bbbaa								11-0023	1							25.086	6.13
bbbba aabbb abbab baaba abbab abaab abbab baabb baaab aaaab								11-0024	1							25.956	6.34	SOT12-40245065
babbb aaaaa abbbb abbaa baaab abaaa bbaab bbaba abaaa aaaaa								11-0025	*							26.956	7.54
bbaba aaaab aaaab bbbba babba abaaa aaabb aaaaa aabaa aaaaa								11-0026	0							27.165	7.7	SOT12-49301746
baaaa baaba babba bbbaa aabaa aabaa abbba baaaa baaaa abbba								11-0027	0							28.165	8.63
b								11-0028	1							29.165	9.63
SOT12-53793483 {0} ; 6								11-0029	0							30.165	10.68
aaaab abaab aabba ababb bbaab bbaaa bbbbb aabab ababb bbbba								11-0030	1							31.165	11.79
abbba aabbb bbb-a babba abbbb abaab abbab baaab baaab abaab								11-0031	0							32.165	12.92
babbb bbaaa abbbb abbaa baaaa bbaab bbaab babbb bbaaa bbaab								11-0032	*							33.165	14.08
bbaba aaaab aaaab bbbaa babba ababa aaabb aaaaa aabab aaaaa								11-1001	*							34.165	15.22
baaaa baaba babba bbbaa aabaa babaa abbba baaba aaaaa bbbba								11-1002	0							35.165	16.35
b								11-1003	0							36.165	17.43
SOT12-56559959 {0} ; 7								11-1004	*							37.165	18.43
aaaab abaab aabba ababb bbaab bbaba bbbbb aabab ababb bbbba								11-1005	1							38.165	19.35
abbaa aabbb bbbbb babba bbbbb bbaab abbab baaab baabb abbab								11-1006	*							39.165	20.17
bbbbb bbaaa abbba abbaa bbaaa bbaab ababb babbb bbaab bbaab								11-1007	1							40.165	20.87
bbaba aaaab aaaaa bbbaa aabba ababa ababb baaaa aabab bbaaa								11-1008	*							41.165	21.46
aabaa aaabb babbb bbbaa aaaaa bbbaa abbba baabb aaaaa bbbba								11-1009	1							41.674	21.71	SOT12-53793483
b								11-1010	0							42.674	23.84
SOT12-57125022 {0} ; 8								11-1011	*							43.674	26.11
aaaab abaab aabba ababb bbaab bbaba bb-bb aabab ababb bbbba								11-1012	*							44.674	28.46
abbaa aabbb bbbbb babba bbbbb bbaab abbab baaab baabb abbab								11-1013	*							45.674	30.89
bbbbb bbaaa aabba abbaa bbaaa bbaab ababb babbb bbaab bbaab								11-1014	0							46.674	33.33
bbaba aaaab aaaaa bbbaa aabba ababa ababb baaaa aabab bbbaa								11-1015	0							47.674	35.72
aabaa aaabb babbb bbbaa aaaaa bbbaa abbba baabb aaaaa bbbba								11-1016	*							48.674	38.02
b								11-1017	*							49.674	40.13
SOT12-57412546 {0} ; 9								11-1018	*							50.674	42
aaaab abaab aabba ababb bbaab bbaba bbbbb aabab ababb bbbba								11-1019	1							51.674	43.56
abbaa aabbb bbbbb babba bbbbb bbaab abbbb baaab ba-bb abbab								11-1020	0							52.674	44.76
bbbbb bbaaa aabba abbaa bbaaa bbaab abb-b babbb bbaab bbaab								11-1021	0							53.674	45.57
bbaba aaaab aaaaa bbbaa aabba ababa ababb baaaa aabab bbbba								11-1022	1							53.985	45.74	SOT12-56559959
aabaa aaabb babbb bbbaa aaaaa bbbaa abbba baabb aaaaa bbbba								11-1023	1							54.788	51.75	SOT12-57125022
b								11-1024	1							55.788	55.25
SOT12-57475688 {0} ; 10								11-1025	1							55.998	55.46	SOT12-57412546
aaaab abaab aabba ababb bbaab bbaba bbbbb aabab ababb bbbba								11-1026	*							56.801	59.73	SOT12-57475688
abbaa aabbb bbbbb babb- bbbbb bbaab abbbb baaab ba-bb abbab								11-1027	0							56.801	59.73	SOT12-57716039
bbbbb bbaaa aabba abbaa bbaaa bbbab abbbb babbb bbaab bbaab								11-1028	0							56.801	59.73	SOT12-57817238
bbaba aaaab aaaaa bbbaa aabbb ababa ababb baaaa aabab bbbba								11-1029	0							56.801	59.73	SOT12-57602201
aabaa aaabb babbb bbbaa aaaaa bbbaa abbba baabb aaaaa bbbba								11-1030	0							57.201	64.02	SOT12-57902259
b								11-1031	0							57.601	59.73	SOT12-58127825
SOT12-57716039 {0} ; 12								11-1032	*							58.405	64.02	SOT12-58205669
aaaab abaab aabba ababb bbaab bbaba bbbbb aab-b ababb bbbba								11-1033	*							58.805	69.04	SOT12-58470194
abbaa aabbb bbbbb babba bbbbb bbaab abbbb baaab baabb abbab								11-1034	0							58.805	69.04	SOT12-58601503
bbbbb bbaaa aabba abbaa bbaaa bbbab abb-b babbb bbaab bbaab								11-1035	*							58.805	69.04	SOT12-58517350
bbaba aaaab aaaaa bbbaa aabbb ababa ababb baaaa aabab bbbba								11-1036	*							59.205	75.05	SOT12-58960670
aabaa aaabb babbb bbbaa aaaaa bbb-a abbba baabb aaaaa bbbba								11-1037	0							59.205	75.05	SOT12-58772425
b								11-1038	*							59.205	75.05	SOT12-58820928
SOT12-57817238 {0} ; 13								11-1039	*							60.205	77.53
aaaab abaab aabba ababb bbaab bbaba bbbbb aabab ababb bbbba								11-1040	1							60.414	75.72	SOT12-59068564
abbaa aabbb bbbbb babba bbbbb bbaab abbbb baaab baabb abbab								11-1041	0							61.218	75.72	SOT12-59118012
bbbbb bbaaa aabba abbaa bbaaa bbbab abb-b babbb bbaab bbaab								11-1042	0							61.618	69.73	SOT12-59230363
bbab- aaaab aaaaa bbbaa aabbb ababa ababb baaaa aabab bbbba								11-1043	0							62.421	64.02	SOT12-59631591
aabaa aaabb babbb bbbaa aaaaa bbb-a abbba baabb aaaaa bbbba								11-1044	0							63.421	61.07
b								11-1045	*							64.421	54.86
SOT12-57602201 {0} ; 11								11-1047	1							64.87	51.5	SOT12-60102894
aaaab abaab aabba ababb bbaab bbaba bbbbb aabab ababb bbbba								11-1048	1							65.87	45.61
abbaa aabbb bbbbb babba bbbbb bbaab abbbb baaab baabb abbab								11-1049	0							66.094	43.27	SOT12-60390660
bbbbb bbaaa aabba abbaa bbaaa bbbab abbbb babbb bbaab bbaab								11-1050	1							66.902	38.65	SOT12-60708789
bbaba aaaab aaaaa bbbaa aabbb ababa ababb baaaa aabab bbbba								11-1051	0
aabaa aaabb babbb bbbaa aaaaa bbbaa abbba baabb aaaaa bbbba								11-1052	*
b								11-1053	*
SOT12-57902259 {0} ; 14								11-1054	0
aaaab abaab aabba ababb bbaab bbaba bbbbb aabab ababb bbbba								11-1055	*
abbaa aabbb bbbbb babba bbbbb bbaab abbbb baaab baabb abbab								11-1056	*
bbbbb bbaaa aabba abbaa bbaaa bbbab abbbb babbb bbaab bbaab								11-1057	1
bbaba aaaab aaaaa bbbaa aab-b ababa abaab baaaa aabab bbbba								11-1058	1
aab-a aaabb babbb bbbaa aaaaa bbbaa abbba baabb aaaaa bbbba								11-1059	*
b								11-1060	1
SOT12-58127825 {0} ; 15								11-1061	1
aaaab abaab aabba ababb bbaab bbabb bbbbb aabab ababb bbbba								11-1062	*
abbaa aabbb bbbbb babba bbbbb bbaab abbbb baaab baabb abbab								11-1063	0
bbbbb bbaaa aabba abbaa bbaaa bbbab abbbb babbb bbaab bbaab								11-1064	0
bbaba aaaab aaaaa bbbaa aabbb ababa abaa- baaaa aabab bbbba								11-1065	1
aabaa aaabb babbb bbbaa aaaaa bbbaa abbba baabb aaaaa bbbba								11-1066	*
b								11-1067	0
SOT12-58205669 {0} ; 16								11-1068	1
aaaab abaab aabba ababb bbaab bbaba bbbbb aabab ababb bbbba								11-1069	0
abbaa aabbb bbbbb babba bbbbb bbaab abbbb baaab baabb abbab								11-1070	*
bbbbb bbaba aabba abbaa bbaaa bbbab abbbb babbb bbaab bbaab								11-1071	*
bbaba aaaab aaaaa bbbaa aabbb ababa abaab baaaa aabab bbbba								11-1072	0
aabaa aaabb babbb bbbaa aaaaa bbbaa abbba baabb aaaaa bbbba								11-1073	0
b								11-1074	0
SOT12-58470194 {0} ; 17								11-1075	*
aaaab abaab aabaa ababb bbaab bbaba bbbbb aabab ababb bbbba								11-1076	0
abbaa aabbb bbbbb babba bbbbb bbaab abbbb baaab baabb abbab								11-1077	*
bbbbb bbaba aabba abbaa bbaaa bbbab abb-b babbb bbaab bbaab								11-1078	*
bbaba aaaab aaaaa bbbaa aabbb ababa abaab baaaa aabab bbbba								11-1079	*
aabaa aaabb babbb bbbaa aaaaa bbbaa abbba baabb aaaaa bbbba								11-1080	*
b								11-1081	1
SOT12-58601503 {0} ; 19								11-1082	0
aaaab abaab aabaa ababb bbaab bbaba bbbbb aabab ababb bbbba								11-1083	0
abbaa aabbb bbbbb babba bbbbb bbaab abbbb baaab baabb abbab								11-1084	*
bbbbb bbaba aabba abbaa bbaaa bbbab abb-b babbb bbaab bbaab								11-1085	*
bba-a aaaab aaaaa bbbaa aabbb ababa abaab baaaa -a-ab bbbba								11-1086	0
aabaa aaa-b bab-b -bbaa aaaaa bbb-a abbba baabb aaaaa bbbba								11-1087	*
b								11-1088	*
SOT12-58517350 {0} ; 18								11-1089	1
aaaab abaab aabaa ababb bbaab bbaba bbbbb aabab ababb bbbba								11-1090	0
abbaa aabbb bbbbb babba bbbbb bbaab abbbb baaab baabb abbab								11-1091	0
bbbbb bbaba aabba abbaa bbaaa bbbab abbbb babbb bbaab bbaab								11-1092	1
bbaba aaaab aaaaa bbbaa aabbb ababa abaab baaaa aabab bbbba								11-1093	1
aabaa aaabb babbb bbbaa aaaaa bbbaa abbba baabb aaaaa bbbba								11-1094	1
b								11-1095	0
SOT12-58960670 {0} ; 22								11-1096	0
aaaab abaab aabaa ababa bbaab bbaba bbbbb aabab ababb bbbba								11-1097	0
abbaa aabbb bbbbb babba bbbbb bbaab abbbb baaab baabb abbab								11-1098	*
bbbbb bbaba aabba abbaa bbaaa bbbab abbbb babbb bbaab bbaab								11-1099	*
bbaba aaaab aaaaa bbbaa aabbb ababa abaab baaaa aabab bbbba								11-1100	1
aabaa aaabb babbb bbbaa aaaaa bbbaa abbba baabb aaaaa bbbba								11-1101	*
b								11-1102	*
SOT12-58772425 {0} ; 20								11-1103	0
aaaab abaab aabaa ababa bbaab bbaba bbbbb aabab ababb bbbba								11-1104	0
abbaa aabbb bbbbb babba bbbbb bbaab abbbb baaab baabb abbab								11-1105	*
bbbbb bbaba aabba abbaa bbaaa bbbab abbbb babbb bbaab bbaab								11-1106	1
bbaba aaaab aaaaa bbbaa aabbb ababa abaab baaaa aabab bbbba								11-1107	*
aabaa aaabb babbb bbbaa aaaaa bbb-a abbba baabb aaaaa bbbba								11-1108	0
b								11-1109	0
SOT12-58820928 {0} ; 21								11-1110	0
aaaab abaab aabaa ababa bbaab bbaba bbbbb aabab ababb bbbba								11-1111	*
abbaa aabbb bbbbb babba bbbbb bbaab abb-b baaab baabb abbab								11-1112	*
bbbbb bbaba aabba abbaa bbaaa bbbab abbbb babbb bbaab bbaab								11-1113	1
-baba aaaab aaaaa bbbaa aabbb ababa abaab baaaa aabab bbbba								11-1114	*
aabaa aaabb babbb bbbaa aaaaa bbbaa abbba baabb aaaaa bbbba								11-1115	0
b								11-1116	0
SOT12-59068564 {0} ; 23								11-1117	1
aaaab abaab aabaa ababa bbaab bbaba bbbbb aabaa ababb bbbba								11-1118	1
abbaa aabbb bbbbb babba bbbbb bbaab abbbb baaab baabb abbab								11-1119	*
bbbbb bbaba aabba abbaa bbaaa bbbab bbb-b babbb bbaab bbaab								11-1120	*
bbaba aaaab aaaaa bbbaa aabbb abbba abaab baaaa aabab bbbba								11-1121	*
aabaa aaabb babbb bbbaa aaaaa bbb-a abbba baabb aaaaa bbbb-								11-1122	1
b								11-1123	0
SOT12-59118012 {0} ; 24								11-1124	1
aaaab abaab aabaa bbaba bbaab bbaba bbbbb aabaa ababb bbbba								11-1125	1
abbaa aabbb bbbbb babba bbbbb bbaab abbbb baaab baabb abbab								11-1126	1
bbbbb bbaba aabba abbaa bbaaa bbbab abbbb babbb bbaab bbaab								11-1127	1
bbaba aaaab aaaaa bbbaa aabbb abbba abaab baaaa aabab bbbba								11-1128	1
aabaa aaabb babbb bbbaa aaaaa bbbaa abbba baabb aaaaa bbbba								11-1129	0
b								11-1130	*
SOT12-059230363-24d {0} ; 5								11-1131	*
aaaab abaab aabaa bbaba bbaab bbaba bbbbb aabba ababb bbbba								11-1132	1
abbaa aabbb bbbbb babba bbbbb bbaab abbbb baaab baabb abbab								11-1133	1
bbbbb bbaba aabba abbaa bbaaa bbbab abbbb babbb bbaab bbaab								11-1134	1
bbaba aaaab aaaaa bbbaa aabbb abbba abaab baaaa aabab bbbba								11-1135	*
aabaa aaabb babbb bbbaa aaaaa bbbaa abbba baabb aaaaa bbbba								11-1136	*
b								11-1137	*
SOT12-59631591 {0} ; 25								11-1138	1
aaaab abaab aabaa bbaba bbaab bbaba bbbbb aabba ababb bbbba								11-1139	1
abbaa aabbb bbbbb babba bbbbb bbaab abbbb baaab baabb abbab								11-1140	1
bbbbb bbaba aabba abbaa bbaaa bbbab abbbb babbb bbaab bbaab								11-1141	*
bbaba aaaab aaaaa bbbaa aabbb abbba abaaa bbaaa aabab bbbba								11-1142	*
aabaa aaabb babbb bbbaa aaaaa bbbaa abbba baabb aaaaa bbbba								11-1143	0
b								11-1144	*
SOT12-60102894 {0} ; 26								11-1145	1
aaaab abaab aabaa bbaba bbaab bbaba bbbbb aabba ababb bbbba								11-1146	0
abbaa aabbb bbbbb aabba bbbbb bbaab ababb baaab baabb abbab								11-1147	0
bbbbb bbaba aabba abbaa bbaaa babab abbbb babbb bbaab bbaab								11-1148	0
baaba aaaab aaaaa babaa aabbb abbba abaaa bbaaa aabab bbbba								11-1149	1
aabaa aaabb babbb abbaa aaaaa bbbaa abbba baabb aaaaa bbbba								11-1150	*
b								11-1151	*
SOT12-60390660 {0} ; 27								11-1152	1
aaaab abaab aabaa bbaba bbbab bbaba bbbbb aabba ababb bbbba								11-1153	1
abbaa aabbb bbbbb aabba bbbbb bbaab ababb baaab baabb abbab								11-1154	0
bbbbb bbaba aabba abbaa bbaaa babab abb-b babbb bbaab bbaab								11-1155	*
babba aaaab aaaaa babaa aabbb abbba abaaa bbaaa aabab bbbba								11-1156	*
aabaa aaabb babbb abbaa aaaaa bbb-a abbba baabb aaaab bbbba								11-1157	1
b								11-1158	1
SOT12-60708789 {0} ; 28								11-1159	1
aaaab abaab aabaa bbaba bbbab bbabb bbbbb aabba ababb bbbba								11-1160	1
abbaa aabba bbbbb aabba bbbbb bbaab ababb baaab ba-bb abbab								11-1161	1
bbbbb bbaba aabba abbaa bbaaa babab abbbb babbb bbaab bbaab								11-1162	0
babba aaaab aaaaa babaa aabbb abbba abaaa bbaaa aabab bbbba								11-1163	*
aabaa aaabb babbb abbaa aaaaa bbb-a abbba baabb aaaab bbbba								11-1164	0
b								11-1165	0
								11-1166	*
								11-1167	0
								11-1168	0
								11-1169	*
								11-1170	*
								11-1171	1
								11-1172	0
								11-1173	*
								11-1174	*
								11-1175	*
								11-1176	1
								11-1177	1
								11-1178	0
								11-1179	*
								11-1180	0
								11-1181	*
								11-1182	1
								11-1183	0
								11-1184	0
								11-1185	0
								11-1186	0
								11-1187	0
								11-1188	1
								11-1189	*
								11-1190	*
								11-1191	1
								11-1192	1
								11-1193	1
								11-1194	1
								11-1195	*
								11-1196	*
								11-1197	*
								11-1198	1
								11-1199	*
								11-1200	1
								11-1201	0
								11-1202	0
								11-1203	*
								11-1204	*
								11-1205	*
								11-1206	*
								11-1207	*
								11-1208	0
								11-1209	*
								11-1210	1
								11-1211	*
								11-1212	*
								11-1213	*
								11-1214	1
								11-1215	*
								11-1216	0
								11-1217	*
								11-1218	*
								11-1219	*
								11-1220	0
For Figure 1c and 1d, the relevant data can be found in Supplementary Data 1 and Supplementary Data 3 respectively

## Sheet: Figure 2
The RNAseq data used to generate Figure 2a can be found on the Short Read Archive (https://www.ncbi.nlm.nih.gov/sra) under accession number PRJNA713577
Figure 2b sequences used to build phylogenetic tree
>CP055245.1:65887423-65887956_S._tuberosum_cult._Solyntus_chr_12
GCAGGGGCGGCTCAACGTATTTGGAGGCCTAAAACAAAATTTAAATTAAAGGCCTAAAATCTTTTAGCTGAGGCAATTAT
TAAATAAATTGTTAACATTATTCTATAAGTAATAAGTTGACAAAACTGCTTATAAACTTCTTTTTTTATTTAAAAGCACA
TAACATAAGTCAATCTAAACAGGCTTGTAATTCGCTTTATCCAACACATTAGTTTTACTATTGATTCATATTTTTGATAG
AGCTCTAACTTACATAGAGTATAAAAGGGGTATAGAAAATTACAACGCGAGAGTAAGTGAAGAGAGTGTAAGAAGACAAA
ACAACGTTTTTCTTGATTTCTTCTATTTGATTGAGGTTAAGGAGAATAAAATAATATATATATGAAAAGTACATTTATCT
TAAATAATTAATTTTTTCTATAAAAAAAATTAACACATAATTTATTGTTGGTAAAAATTTGAGGCCCCCCTAAAATTGGG
GGCCTAAGGCATATGCCTAATTTTTATAAGCATTGAGCCGGCACTGCGGTTAAA
>CP055245.1:50184907-50185437_S._tuberosum_cult._Solyntus_chr_12
CAGGGGCAGCTTAACGTATTTGGAGGCCTAAAGCGAAATTTCAATTAAAGGCCTAAAATCTTTTAGCTGAGGCAATTATT
ATATAAATTGTTAACATTATTCTATAAGTATAAGTTGACAAACTGCTTATAAATCTTTTTTTTTATTGGTTTAAAAACAC
ATGAAATAAGTCAATCTAAACAGACTTGTAATTCACTTTATCCAAAACATGATTTTTACTATTGATTCATATTTTTGATA
GAGCTCTAACTTACATATAGTATAAAAGGAGTCTAGAAAATTATAACGCGAGAGTTAGTGAAGAGAATGTAAGAAGACAA
AACAACATTTTTCTTGATTTCTTCTATTTGATTGAGGCTAAGGAGAATAAAATAATATATATATTTTTAAAGAAAAATAC
ATTTGCTTTAGATAATTAATTTTTTATATAAAAACAATTAACACATAATTTATCGTGGTAAAAATTAGAGGCCCTTAAAA
TTGGGGGCCTAAGGCATATGCCTAATTTTTATAAGCATTGAGCCAGCACTG
>CP047567.1:6658404-6658925_S._pinnatisectum_cult._CGN17745_chr_1
CAGGGGCGGCTCAACGTATTTGGAGGCCTAAAGCGAAATTTAAATTAAAGGCCTAAAATCTTTTAGCTGAGGCAATTATT
ATATAAATTGTTAACATTATTCTATAAGTAATAAGTTGACAAAACTGCTTATAAACTTCTTTTTTATTTAAAAGCACRTA
AAATAAGTCAATCTAAAYAGGCTTGTAATTTGCTTTATCCAACACATTATTTTTACTATTGATTCATATTTTGATAGAGC
TCTAACTTACATAGAGTATAAAAGTGGTCTAGAAAATTACAACGCGAGAGTTAGTGAAGAGAGTGTAAGAAGACAAAACA
ACATTTTTCTTGATTTCTTCTATTTGATTGAGATTAAGGAGAATAAAATTTTATATATATGAAAAGTACATTTATCTTAA
ATAATTAATTTTTTCTATRAAAAAAATTAACAYATAATTTATTGTTGGTAAAAATTTGAGGCCCCCTAAAATTGGGGGCC
TAAGGCATATGCCTAATTTTTATAAGCATTGAGCCGGYACTG
>CP047567.1:62492103-62492587_S._pinnatisectum_cult._CGN17745_chr_1
GGGCGGCTCAACGTAYTTGGAGGCCTAAAGCGAAATTTAAATTAAAGGCCTAAAATCTTTTAGCTGAGGCAATTATTATA
TAAATTGTTAACATTATTTTATAAGTAATAAGTTGACAAAACTGCTTATAAACTTTTTATTTATTTAAAAGCACRTAAAA
TAAGTCAATMTAAASAGGCTTGTAATTCRCTTTATCCAACACATKATTTTTACTATTGATTCATATTTTTRATAGAGCTC
TAACTTACATAGAGTATAAAAGGGGTCTAGAAAATTACAAYGCGAGAGTTAGTGAAGAGAGTGTAAGAAGACAAAACAAC
ATTTTTCTTNAATTCTTCTATTTGATTGAGRTTAAGGAGAATAAAATAATATATATATATATCTTAAATAATTAANTTTT
TCTATAAAAAGAATTAATTTGAGGCCCCCTAAAATTGGGGGCCTAAGGCATATGCCTAATTTTTATAAGCATTGAGCCGG
CACTG
>CP046688.1:6658955-6659476_S._tuberosum_cult._P8_chr_1
CAGGGGMGGCTCAACGTACTTGGAGGCCTAAAGCGAAATTTAAATTAAAGGCCTAAAATCTTTTAGCTGAGGCAATTATT
ATATAAATTGTTAACATTATTCTATAAGTAATAAGTTGACAAAACTGMTTATAAACTTCTTTTTTATTTAAAARCACATA
AAATAAGTCAATCTAAAYAGGCTTGTAATTTGCTTTATCCAACACATGATTTTTACTATTGATTCATATTTTGATAGAGC
TCTAACTTACATAGAGTATAAAAGGGGTCTAGAAAATTACAACGMGAGAGTTAGTGAAGAGAGTGTAAAAAGACAAAACA
ACATTTTTCTTGATTTCTTCTATTTGATTGAGRTTAAGGAGAATAAAATTTTATATATATGAAAAGTACATTTATCTTAA
ATAATTAATTTTTTCTATRAAAAAAATTAACAYATAATTTATTRTTGGTAAAAATTTGAGGCCCCCTAAAATTGGGGGCC
TAAGGCATATGCCTAATTTTTATAAGCATTGAGCCGGTACTG
>CP046688.1:62517989-62518473_S._tuberosum_cult._P8_chr_1
GGGCGGCTCAACGTAYTTGGAGGCCTAAAGCGAAATTTAAATTAAAGGCCTAAAATCTTTTAGCTGAGGCAATTATTATA
TAAATTGTTAACATTATTTTATAAGTAATAAGTTGACAAAACTGCTTATAAACTTTTTATTTATTTAAAAGCACRTAAAA
TAAGTCAATCTAAACAGGCTTGTAATTCRCTTTATCCAACACATKATTTTTACTATTGATTCATATTTTTRATAGAGCTC
TAACTTACATAGAGTATAAAAGGGGTCTAGAAAATTACAAYGCGAGAGTTAGTGAAGAGAGTGTAAGAAGACAAAACAAC
ATTTTTCTTAAATTCTTCTATTTGATTGAGRTTAAGGAGAATAAAATAATATATATATATATCTTAAATAATTAATTTTT
TCTATAAAAAAATTTAATTTGAGGCCCCCTAAAATTGGGGGCCTAAGGCATATKCCTAATTTTTATAAGCATTGAGCCGG
CASTG
>CP046688.1:66725944-66726395_S._tuberosum_cult._P8_chr_1
CAGGGGCGGCTCAACGTACTTGGAGGCCTAAAGCGAAATTTCAATTAAAGGCCTAAAATCTTTTAGCTAGCAATTANNNN
NNNNNNNNNNNNCATTATTCTATAAGTAATACGTTGACAAAACAGCTTATAAGCTTCTTCTTTTTCTTTTTTTTTTATTT
AAAAACACATAAAATAAGTCAATCTAAACAGGCTTGTAATTCACTTTATCCAAAACATGATTTTTACTATTTATTCATAT
TTTTTATAGAGCTCTAACTTACCTATAGTATAAAAGGAGTCTAGAAAATTACAGTGCGAGAGTTAGTGAAGAGAATGTAA
GAAGACGAAACAAATTTTTCTTGACTTCTTCTATTTATTGAGGTTAAGGTGAATAAAATAATATATATATTTTTTAAGAA
AAATATATTTATCTTAGATAATTATTTTTTTCTATAAAAAAAATTAACACAT
>CP055234.1:7694918-7695439_S._tuberosum_cult._Solyntus_chr_1
CAGGGGCGGCTCAACGTACTTGGAGGCCTGAAGCAAAATTTAAATTAAAGGCCTAAAATCTTTTAGCTGAGGCAATTATT
ATATAAATTGTTAACATTATTCTATAAGTAATAAGTTGACAAAACTGCTTATAAACTTCTTTTTTATTTAAAAACACATA
AAATAAATCAATCTAAATAAGCTTGTAATTTGCTTTATCCAACACATGATTTTTACTATTGATTCATATTTTGATAGAGC
TCTAACTTACATAGAGTATAAAAGTGGTCTAGAAAATTACAACGCGAGAGTTAGTGAAGAGATTGTAAAAAGACAAAACA
ACATTTTTCTTGATTTCTTCTATTTGATTTAGGTTAAGGAGAATAAAATTTTATATATATGAAAAATACATTTATCTTAA
ATAATTAATTTTTTCTATAAAAAAAATTAACACATAATTTATTATTGGTAAAAATTTGAGGCCCCCTAAAATTGGGGGCC
TAAGGCATATGCCTAATTTTTATAAGCATTCAGCCGGTACTG
>CP046681.1:56364967-56365495_S._tuberosum_cult._P8_chr_12
CAGTGCCGGCTCAATGCTTATAAAAATTAGGCATATGCCTTAGGCCCCCAATTTTAGGGGGCCTCTAATTTTTACCACGA
TAAATTATGTGTTAATTGTTTTTATAGAAAAAATTAATYATCTAAARCAAATGTATTTTCTTTAAAAAATATATATTATT
TTATTCTCCTTAACCTCAATCAAATAGAAGAAATCAAGAAAAATGTTGTTTTGTCTTCTTACATTCTCTTCACTAACTCT
CGCGYTGTAATTTTCTAGACCCCTTTTATACTATATGTAAGTTAGAGCTCTATCAAAAATATGAATCAATAGTAAAAAAT
CATGTTTTGGATAAAGTGAATTACAAGCCTGTTTAGATTGACTTATTTCATGTRTTTTTAAACAAAAAAAAAGGTTTATA
AGCAGTTTTGTCAACTTATTACTTATAGAATAATGTTAACAATTTATATAATAATTGCTTTAGCTAAAAGATTTTAGGCC
TTTAATTGAAATTTCGCTTTAGGCCTCCAAGTACGTTGAGCCGCCCCTG
>CP046695.1:21956191-21956713_S._tuberosum_cult._MSH/14-112_chr_2
CGGCTCAACGTACTTGGAGGCCTAAAGCGAAATTTCAATTAAAGGCCTAAAATCTTTTAGCTGAGGCAATTATTATATAA
ATTGTTAACATTATTCTRTAAGTAATAAGTTGACAAAACTGCTTATAAACCTTTTTTTTTTGTTTAAAAATACATGAAAT
AAGTCAATCTAAACAGGCTTGTAATTCACTTTATCCAAAACATGATTTTTACTATTGATTCATATTTTTGATAGAGCTCT
AACTTACATATAGTATAAAAGGGATCTAGAAAATTACAACGCGAAAGTTAGTGAAGAGAATGTAAGAAGACAAAACAACA
TTTTTCTTGATTTCTTCTATTTGATTGAGGTTAAGGAGAATAAAATAATATATATTTTTAAAGAAAAATACATTTGTTTT
AGATGATTAATTTTTTCTATAAAAACAATTAACACATAATTTATCGTGGTTAAAATTAGAGGCCCCCTAAAATTGGGGGC
CTAAGGCATATGCCTAATTTTTATAAGCATTGAGCCGGCACTG
>CP055238.1:6133268-6133702_S._tuberosum_cult._Solyntus_chr_5
CAGGGGCAGCACAACGTACTTGGAGGTCTAAAGCGAAATTTAAATTAAAAGCCTAAAATCTTTTAGCTGAGGCAATTATT
ATATAAATTGTTAACATTATTCTATAAGTAATAAGTTGACAAAACTGCTTATAAACTTCTTTTTTATTTAAAAGCACATA
AAATAAGTCAATCTAAACAGGATTATAATTCGCTTTATCCAACACATGATTTTTACTATTGATTCATATTTTTAGTAGAG
CTCTAACTTACATAGAGTATAAGAGGGGTCTAGAAAATTACAACGCGAGAGTTGGTGAAGAGAGTGTAAGAAGACAAAAC
AACATTTTTCTTAATTTCTTCTAATAGATTGAGGTTAAGGAGAATAATATATATATATATATATATATGAAAAATACATT
TATCTTAAATAATTATTTTTTTCTATAAAGAAAAT
>CP055238.1:3759804-3760289_S._tuberosum_cult._Solyntus_chr_5
CAGGGGCGGCTCAACGTACTTGGAGGCCTAAAGCAAAATTTAAATTAAAGGCCTAAAATCTTTTAGCTGAGGCAATTATT
ATATAAATTGTTAACATTATTTTATAAGTAATAGGTTGACAAAACTGTTTATAAACTTTTTTTTTAATTTAAAAGCACAT
AAAATAAGTCAATCTAAACAGGCTTGTAATTCGCTTATCCAACACATGATTTTTACTATTGATTCATATTTTTAATAGAG
CTCTAACTTACATAGGGTATAAAAGGGGTCTAGAAAATTACAACGCGAGAGTTAGTGAAGAGAGTGTAAGAAGACAAAAC
AACATTTTTCTTAATTTCTTCTATTTGATTGAGGTTAAGGAGTATAAAATAATATATATATATATCTTCAATAATTATTT
TTTTCTATAAAAAAATTTAATTTGAGGCCCCCTAAAATTGGGGGCCAGGCATATGCCTAATTTTTATAAGCATTGAGCCG
GCACTG
>CP046687.1:48951231-48951760_S._tuberosum_cult._P8_chr_9
CAGGGGCGGCTCAACGTACTTGGAGGCCTAAAGCGAAATTTCAATTAAAGGTAAAATCTTTTAGTTGAGGCAATTATTAT
ATAAATTGTTAACATTATTCTATAAGTAATAAGTTGACAAACTGCTTATAAACCTTTTTTTTATTGGTTTAAAAACACAT
NAAATAAGTCAATCTAAACAGGCTTGTAATTCACTTTATCCAAAACATGATTTTTACTATTGATTCATATTTTTGATAGA
GCTCTAACTTACATATAGTATAAAAAGGGTCTARAAAATTAYAACGCGAGAGTTAGTGAAGAGAATGTAAGAAGACAAAA
CAACTATTTTTCTTGATTTCTTCTATTTGATTGAGGTTAAGGAGAATAAAATAATATATATTTTTTAAAAAAAAATACAT
TTGYTTTAGATAATTAATTTTTTCTATAAAAACAATTAACACATAATTTATYGTGGTAAAAATTAGAGGCCCCCTAAAAT
TGGGGGCTAAGGCATATGCCTAATTTTTATAAGCATTGAGCCGGCACTGC
>CP046687.1:47930525-47931064_S._tuberosum_cult._P8_chr_9
CAGGGGCGGCTCAACGTACTTGGAGGCCTAAAGCGAAATTTCAATTAAAGGCCTAAAATCTTTTAGCTAGCAATTATTAT
ATAACTTGTTAACATTATTCTATAAGTAATAAGTTGACAAAACAGCTTATAAGCTTCTTCTTTTTCTTTTTTTTTTTGAT
TTAAAAACACATAAAATAAGTCAATCTAAACAGGCTTGTAATTCACTTTATCCAAAACATGATTTTTACTATTTATTCAT
ATTTTTTATAGAGCTCTAACTTACCTATAGTATAAAAGGAGTCTAGAAAATTACAGTGCGAGAGTTAGTGAAGAGAATGT
AAGAAGACGAAACAAATTTTTCTCGACATCTTCTATTTATTGAGGTTAAGGTGAATAAAATAATATATATATTTTTTAAG
AAAAATATATTTATCTTAGATAATTATTTTTTTCTATAAAAAAAATTAACACATAATTTATTGTGGTAAAAATTAGAGGC
CCCCTAAAATTGGGGGCCTAAGGCATATGCCTAATTTTTATAAGCATTGAGCCGGCACTG
>CP046680.1:21958768-21959290_S._tuberosum_cult._P8_chr_2
CGGCTCAACGTACTTGGAGGCCTAAAGTGAAATTTCAGTTAAAGGCTTAAAATTTTTTAGCTGAGGCAATTATTATATAA
ATTGTTAACATTATTCTATAAGTAATAAGTTGACAAATCTGCTTATAAACCTTTTTTTTTTGTTTAAAAACACATGAAAT
AAGTCAATCTACACAGGCTTGTAATTCACTTTATCCAAAACATGATTTTTACTATTGATTCATATTTTTGATAGAGCTCT
AACTTACATATAGTATAAAAGGGATCTAGAAAATTACAACGCGAAAGTTAGTGAAGAGAATGTAAGAAGACAAAACAACA
TTTTTCTTGATTTCTTCTATTTGATTGAGGTTAAGGAGAATAAAATAATATATATTTTTAAAGAAAAATACATTTGTTTT
AGATGATTAATTTTTTCTATAAAAAYAATTAACACATAATTTATCGTGGTTAAAATTAGAGGCCCCCTAAAATTGGGGGC
CTAAGGCATATGCCTAATTTTTATAAGCATTGAGCCGGCACTG
>CP055240.1:23262350-23262889_S._tuberosum_cult._Solyntus_chr_7
CAGGGGCGGCTCAACGTACTTGGAGGCCTAAAGCGAAATTTCAATTAAAGGCCTAAAATCTTTTAGCTAGCAATTATTAT
ATAACTTGTTAACATTATTCTATAAGTAATAAGTTGACAAAACAGCTTATAAGCTTCTTCTTTTTCTTTTTTTTTTGATT
TAAAAACACATAAAATAAGTCAATCTAAACAGGCTTGTAATTCACTTTATCCAAAACATGATTTTTACTATTTATTCATA
TTTTTTATAGAGCTCTAACTTACCTATAGTATAAAAGGAGTCTAGAAAATTACAGTGCGAGAGTTAGTGAAGAGAATGTA
AGAAGACGAAACAAATTTTTCTCGACTTCTTCTATTTATTGAGGTTAAGGTGAATAAAATAATATATATATTTTTTAAGA
AAAATATATTTATCTTAGATAATTATTTTTTTCTATAAAAAAAATTAACACATAATTTATTGTGGTAAAAATTAGAGGCC
CCCTAAAATTGGGGGCCTAAGGCATATGCCTAATTTTTATAAGCATTGAGCCGGCACTGC
>CP055237.1:67658441-67658971_S._tuberosum_cult._Solyntus_chr_4
CAGGGGCGGCTCAACATACTTGGAGGCCTAAAGCGAAATTTCAATTAAAGGCCTAAAATCTTTTAGCTGAGGCAATTATT
ATATAAATTGTTAACATTATTCTATAAGTAATAAGTTGACAAAACTACTTATAAACCTTTTTTTTTTGTTTAAAAACACA
TGAAATAAGTCAATCTAAACATGCTTGTAATTCACTTTATCCAAAACATGATTTTTACTATTGATTCAATTTTTGATAGA
GCTCTAACTTATATATAGTATAAAAGGGGTCTAGAAAATTACAACGCGAGAGTTAGTAAAGAGAATGTAAGAAGACAAAA
TAATTTTTTTCTTGATTTCTTCTATTTAATTGAGGTTAAGGAGAATAAAATAATATATATTTTTTAAAGAAAGATATATT
TGTTTTAGATAATTAATTTTTTCTATAAAAAACAATTAACACATAATTTATCGTGGTAAAAATTAGAGGCCCCCTAAAAT
TGAGGGCCTAAGGCATATGCCTAATTTTTTTAAGCATTGAGCCGGCACTGC
>CP055237.1:41831827-41832366_S._tuberosum_cult._Solyntus_chr_4
CAGGGGCGGCTCAACGTACTTGGAGGCCTAAAGCGAAATTTCAATTAAAGGCCTAAAATCTTTTAGCTAGCAATTATGAT
ATAACTTGTTAACATTATTCTATAAGTAATACGTTGACAAAACAGCTTATAAGCTTCTTCTTTTTCTTTTTTTTTTGATT
TAAAAACACATAAAATAAGTCAATCTAAACAGGCTTGTAATTCACTTTATCCAAAACATGATTTTTACTATTTATTCATA
TTTTTTATAGAGCTCTAACTTACCTATAGTATAAAAGGAGTCTAGAAAATTACAGTGCGAGAGTTAGTGAAGAGAATGTA
AGAAGACGAAACAAATTTTTCTTGACTTCTTCTATTTATTGAGGTTAAGGTGAATAAAATAATATATACATTTTTTAAGA
AAAATATATTTATCTTAGATAATTATTTTTTTCTATAAAAAAAATTAACACATAATTTATTGTGGTAAAAATTAGAGGCC
CCCTAAAATTGGGGGCCTAAGGCATATGCCTAATTTTTATAAGCATTGAGCCGGCACTGC
>CP055237.1:60053571-60054102_S._tuberosum_cult._Solyntus_chr_4
GCAGGGACAACTCAACATATTTGGAGGCCTAAAGCGAAATTTCAATTAGAGGTCTAAATTTTTTTAAATGAGGCAAGTAT
TATATGAATTGTTAACATTATTCTATAAGTATTAAGTTGACAAAATTGCTTATAAACTTTTTTTTGGTTTAAAAACACAT
AAAATAAGTCAATCTACTTGCGATTTACTTTATTCAACTCATTTTTACTATTGATTTACTATATTTTTGACAGAGTATTA
TTCTAACTTATCATAGAGTATAAAAGGGGTTTAAAAAATAATAATATGACTGTTAGCGATAAGAAGGTAAGAAGACAAAA
CAAAGTTTTCTTGATTTCTTCTATTTGATTGAGATTAAGGAGAATAAAATAATATGATTTATTTTATAAAAGAGATACAT
TTATCATAAATAATTAATTTTTTTCTATAAAAAATAAAATAATACATAATTTATTTTTGATAAAAAATTGAGGCCCTGAA
ATTGGAGGCCTAAGACATGTGCCTTATTTTTATAAACATTGAGCCGACACTG
>CP046700.1:40336374-40336914_S._tuberosum_cult._MSH/14-112_chr_7
CAGGGGCGGCTCAACGTACTTGGAGGCCTAAAGCGAAATTTCAATTAAAGGCCTAAAATCTTTTAGCTAGCAATTATTAT
ATAACTTGTTAACATTATTCTATAAGTAATAAGTTGACAAAACAGCTTATAAGCTTCTTCTTTTTCTTTTTTTTTTTGAT
TTAAAAACACATAAAATAAGTCAATCTAAACAGGCTTGTAATTCACTTTATCCAAAACATGATTTTTACTATTTATTCAT
ATTTTTTATAGAGCTCTAACTTACCTATAGTATAAAAGGAGTCTAGAAAATTACAGTGCGAGAGTTAGTGAAGAGAATGT
AAGAAGACGAAACAAATTTTTCTCGACTTCTTCTATTTATTGAGGTTAAGGTGAATAAAATAATATATATATTTTTTAAG
AAAAATATATTTATCTTAGATAATTATTTTTTTCTATAAAAAAAATTAACACATAATTTATTGTGGTAAAAATTAGAGGC
CCCCTAAAATTGGGGGCCTAAGGCATATGCCTAATTTTTATAAGCATTGAGCCGGCACTGC
>CP055242.1:68662245-68662774_S._tuberosum_cult._Solyntus_chr_9
AGGGGCGGCTCAACGTACTTGGAGGCCTAAAGCGAAATTTCAATTAAAGGCCTAAAATTTTTTAGCTAGCAATTATTATA
TAAATTGTTAACATTATTCTATAAGTAATAAGTTGACAAAACTGCTTATAAGCTTCTTCTTCTTTTTTTGATTTAAAAAC
ACATAAAATAAGTCAATCTAAACGGGCTTGTAATTCACTTTATCCAAAACATGATATTTACTATTGATTCATAATTTTTA
TAGAGCTCTAACTTACATATAGTATAAAAGGGATCTAGAAAATTACAATGCGAGAGTTAGTGAAGAGAATGTAAGAAGAC
AAAACATTTTTCTTGATTTCTTTTATTTATTGAGGTTAAGGAGAATAAAATAATATATATATTTTTTAAGAAAAATATAT
TTATCTTAGATAATTATTTTTTTCTATAAAAAAAATTAACACATAATTTATTGCGGTAAAAATTAGAGGCCCCCTAAAAT
TGGGGGCCTAAGGCATATGCCTAATTTTTATAAGCATTGAGCCGACACTG
>CP055242.1:26111718-26112228_S._tuberosum_cult._Solyntus_chr_9
CAGGGGCGGCTCAACGTACTTGGAGGCCTAAAGCGAAATTTCAATTAAAGGCCTAAAATCTTTTAGCTGAGGCAATTATT
ATATAAATTGTTAACATTATTCTATAAGTAATAAATTGACAAAACTGCTTATAAACCTTTTTTTTGTTTAAAAATACATG
AAATAAGTCAATCTAAATAGGCTTGTAATTCACTTTATCCAAAACATGATTTTTTACTATTGATTCATATTTTTGATAGA
GCTCTAACTTACACATAGTATAAAAGGGGTCTAGAAAATTACAACGCGAGAGTTAGTGAAGAGAATTTAAGAAGACAAAA
CAACATTTTTCTTGATTTCTTCTATTTGATTGAGGTTAAGGAGAATAAAATAATATATATATATTTTTTAAAATACATTT
GTTTTAGATGATTAATTTTTCTATAAAAAAATTAACACATAATTTATCGTGGTAAAAATTAGAGGCCCCTAAGGCATATG
CCTAATTTTTATAAGCATTGAGCCGGCACTG
>CP046693.1:48964053-48964582_S._tuberosum_cult._MSH/14-112_chr_9
CAGRGGCGGCTCAACGTACTTGGAGGCCTAAAGCGAAATTTCAATTAAAGGTAAAATCTTTTAGTTGAGGCAATTATTAT
ATAAATTGTTAACATTATTCTATAAGTAATAAGTTGACAAACTGCTTATAAACCTTTTTTTTATTGGTTTAAAAACACAT
KAAATAAGTYAATCTAAACAGRCTTGTAATTCACTTTATCCAAAACATGATTTTTACTATTGATTCATATTTTTRRTAGA
GCTCTAACTTACATATAGTATAAAAAGGGTCTAGAAAATTAYAACGCGAGAGTTAKTGAAGAGAATGTAAGAAGACAAAA
CAACTATTTTTCTTGATTTCTTCTATTTGATTGAGGTTAAGGAGAATAAAATAATATATATTTTTTAAAAAAAAATACAT
TTGCTTTAGATAATTAATTTTTTCTATAAAAACAATTAACACATAATTTATCGTGGTAAAAATTAGAGGCCCCCTAAAAT
TGGGGGCTAAGGCATATGCCTAATTTTTATAAGCATTGAGCCGGCACTGC
>CP046693.1:47943347-47943886_S._tuberosum_cult._MSH/14-112_chr_9
CAGGGGCGGCTCAACGTACTTGGAGGCCTAAAGCGAAATTTCAATTAAAGGCCTAAAATCTTTTAGCTAGCAATTATTAT
ATAACTTGTTAACATTATTCTATAAGTAATAAGTTGACAAAACAGCTTATAAGCTTCTTCTTTTTCTTTTTTTTTTTGAT
TTAAAAACACATAAAATAAGTCAATCTAAACAGGCTTGTAATTCACTTTATCCAAAACATGATTTTTACTATTTATTCAT
ATTTTTTATAGAGCTCTAACTTACCTATAGTATAAAAGGAGTCTAGAAAATTACAGTGCGAGAGTTAGTGAAGAGAATGT
AAGAAGACGAAACAAATTTTTCTCGACATCTTCTATTTATTGAGGTTAAGGTGAATAAAATAATATATATATTTTTTAAG
AAAAATATATTTATCTTAGATAATTATTTTTTTCTATAAAAAAAATTAACACATAATTTATTGTGGTAAAAATTAGAGGC
CCCCTAAAATTGGGGGCCTAAGGCATATGCCTAATTTTTATAAGCATTGAGCCGGCACTG
>CP055244.1:9232477-9233007_S._tuberosum_cult._Solyntus_chr_11
GGGCGGCTCAATGTACCTGGAGGCCTAAAGCGAAATTTCAATTAAAGGCCTAAATTTTTTTAGTTGAGGCAATTATTATA
TAAATTGTTAACATTATTCTATAAGTAATAAGTTGACAAAACTGCTTATAAACTTTTTTTTTGTTTAAAAACACATGAAA
TAAGTCAATCTGAACAGGCTTGTAATTCACTTTATCCAAAACATGATTTTTACTATTGATTCATATTTTTGATAGAGCTC
TAACTTACATATAGTATAAAAAGGGTCTAGAAAATTACAACGCGAGAGTTAGTGAAGAGAATGTAAGAAAACAAAACAAC
ATTTTTCTTGATTTCTTCTATTTGATTGAGATTAAGAAGAATAAAATAATATATATTTTTTAAAGAAAAATACATTTGTT
TTAGATAATTAATTTTTTCTATAAAAACAATTAACACATAATTTATCGTGGTGAAAATTAAAGGCTCTCTAAAATTGGAG
GCCTAAGGCATATGCCTAACTTTTATAAGCATTGAGCCGGCACTTAGGTTA
>CP046694.1:57071489-57072019_S._tuberosum_cult._MSH/14-112_chr_10
CAGGGGTGGCTCAACGTACTTGGAGGCCTAAAGCGAAATTTCAATTAAAGGCCTAAAATTTTTTAGCTAGCAATTRTTAT
ATAAATTGTTAACATTATTCTATAAGTAATAAGTTGACAAAACTGCTTATAAGCTTCTTCTTCTTTTTTTGATTTAAAAA
CACATAAAATAAGTCAATCTAAACRGGCTTGTAAYTCACTTTATCCAAAACATGATATTTACTATTGATTCATATTTTTT
ATAGAGCTCTAACTTACATATAGTATAAAAGGGRTCTAGAAAATTACAATGCGAGAGTTAGTGAAGAGAATGTAAGAAGA
CCAAACATTTTTCTTGATTTCTTTTATTTATTGAGGTTAAGGAGAATAAAATAATATATATATTTTTTAAGAAAAATATA
TTTATCKTAGATAATTATTTTTTTCTATAAAAAAATTAACACATAATTTATTGCGGTAAAAATTAGAGGCCCCCTAAAAT
TGGGGGCCTAAGGCATATGCCTAATTTTTATAAGCATTGAGCCGGCACTGC
>CP046691.1:7396761-7397281_S._tuberosum_cult._MSH/14-112_chr_11
GGCGGCTCAACGYACTTGGAGGYCTAAAGCGAAATTTCAATTAAAGGCCTAAAATCTTTTAGCTAGCAATTATTATATAA
ATTGTTAACATTATTCTATAAGTAATAAGTTGAYAAAACTGCTTATAAGCTTCTTCTTTTTTGGTTTAAAAACACATAAA
ATAAGTCAATCTAAACAGRCTTGTRATTCACTTTATCCAAAACATGATTTTTASTMTTGATTCATATTTTTGATAGAGCT
CTAACTTACRTATAGYATAAAAGGGGTCTAGAAAATTACAATGCGAGAGTTAGTGAAGAGAATGTAARAAGACAAAACAA
CATTTTTYTTRATTTCTTCTATTTGATTGAGGTTAAGGAGAATAAAATAATATATATWTTTTTAAGAAAAATACTTTCTT
AGATAAWTAATTTTTTCTAYAAAAAAAATTAACACATAATTTATTGTGGTAAAATTAGAGGCCCCTAAAATTGGGGGCTA
AGGCATATGCCTAATTTTTATAAGTATTGAGCCGCCACTGC
>CP055235.1:23871922-23872460_S._tuberosum_cult._Solyntus_chr_2
CAGGGGCGGCTTAACAGATTTGAAGACCTAAAGCGAAATTTCAATTAGAGGCCTAAATTTTTTTAAATGAGGCAATTATT
ATATGAATTGTTAACATTATTCTATAAGTGTTAAGTTGACAAAATTGCTTATAAACTTTTTTTTGGTTTAAAAACACATA
AAATAAGTCAATCTAGAGAGGCTTGCAGTTTACTTTATTCAACACATTTTTACTATTGATTTAATATATTTTTGATAGAG
TATTATTCTAACTTATCATAGAGTATAAAAGGGGTTTAAAAAATAATAATGTGACTGTTAGCGAAAAGAAGGTAAGAAGA
CAAAACAAAGTTTTCTTGATTTCTTCTATTTGATTGAGGTTAAGGAGAATAAAATAATATGATTTTTTTTATAAAAGAGA
TACATTTATCATAATTAATTTTATTTTTTTTATAAAAAATAAAATAATACATAATTTATTTTTGGTAAAAAATTGAGGCC
CCCTGAAATTGGGGGCCTAAGGCATGTGCCTTATTTTTATAAACATTGAGCCGGCACTG
>CP046683.1:57071321-57071851_S._tuberosum_cult._P8_chr_10
CAGGGGTGGCTCAACGTACTTGGAGGCCTAAAGCGAAATTTCAATTAAAGGCCTAAAATTTTTTAGCTAGCAATTGTTAT
ATAAATTGTTAACATTATTCTATAAGTAATAAGTTGACAAAACTGCTTATAAGCTTCTTCTTCTTTTTTTGATTTAAAAA
CACATAAAATAAGTCAATCTAAACAGGCTTGTAACTCACTTTATCCAAAACATGATATTTACTATTGATTCATATTTTTT
ATAGAGCTCTAACTTACATATAGTATAAAAGGGGTCTAGAAAATTACAATGCGAGAGTTAGTGAAGAGAATGTAAGAAGA
CCAAACATTTTTCTTGATTTCTTTTATTTATTGAGGTTAAGGAGAATAAAATAATATATATATTTTTTAAGAAAAATATA
TTTATCGTAGATAATTATTTTTTTCTATAAAAAAATTRACAYATAATTTATTGCGGTAAAAATTAGAGGCCCCCTAAAAT
TGGGGGCCTAAGGCATATGCCTAATTTTTATAAGCATTGAGCCGGCACTGC
>CP046689.1:40335785-40336325_S._tuberosum_cult._P8_chr_7
CAGGGGCGGCTCAACGTACTTGGAGGCCTAAAGCGAAATTTCAATTAAAGGCCTAAAATCTTTTAGCTAGCAATTATTAT
ATAACTTGTTAACATTATTCTATAAGTAATAAGTTGACAAAACAGCTTATAAGCTTCTTCTTTTTCTTTTTTTTTTTGAT
TTAAAAACACATAAAATAAGTCAATCTAAACAGGCTTGTAATTCACTTTATCCAAAACATGATTTTTACTATTTATTCAT
ATTTTTTATAGAGCTCTAACTTACCTATAGTATAAAAGGAGTCTAGAAAATTACAGTGCGAGAGTTAGTGAAGAGAATGT
AAGAAGACGAAACAAATTTTTCTCGACTTCTTCTATTTATTGAGGTTAAGGTGAATAAAATAATATATATATTTTTTAAG
AAAAATATATTTATCTTAGATAATTATTTTTTTCTATAAAAAAAATTAACACATAATTTATTGTGGTAAAAATTAGAGGC
CCCCTAAAATTGGGGGCCTAAGGCATATGCCTAATTTTTATAAGCATTGAGCCGGCACTGC
>CP055239.1:54244882-54245420_S._tuberosum_cult._Solyntus_chr_6
CAGGGGCGGCTCAACGTACTTGGAGGCCTAAAGCGAAATTTCAATTAAAGGCCTAAAATCTTTTAGCTAGCAATTATTAT
ATAACTTGTTAACATTATTCTATAAGTAATAAGTTGACAAAACAGCTTATAAGCTTCTTCTTTTTCTTTTTCTTTTTATT
TAAAAACACATAAAATAAGTCAATCTAAACAGGCTTGTAATTCACTTTATCCAAAACATGATTTTTACTATTTATTCATA
TTTTTTATAGAGCTCTATCTTACCTATAGTATAAAAGGAGTCTAGAAAATTACAGTGCGAGAGTTAGTGAAGAGAATGTA
AGAAGACGAAACAAATTTTTCTCGACTTCTTCTATTTATTGAGGTTAAGGTGAATAAAATAATATATATATTTTTTAAGA
AAAATATATTTATCTTAGATAATTATTTTTTTCTATAAAAAAAATTAACACATAATTTATTGTGGTAAAAATTAGAGGCC
CCCTAAAATTGGGGGCCTAAGGCATATGCCTAATTTTTATAAGCATTGAGCCGGCACTG

## Sheet: Figure 3
Figure 3b:
PAGE gel loading scheme:
PAGE gel 1:				PAGE Gel 1:
Lane	Genotype
1	B663-WT
2	B663-5-010
3	B663-5-012
4	NTC
5	B663-5-045
6	B663-5-046
7	B663-5-073
8	B663-5-074			PAGE gel 2:
9	B663-5-077
10	B663-5-102
11	B663-5-106
12	B663-5-109
13	B663-5-126
14	B663-5-129
15	B663-5-130
16	B663-5-147			PAGE gel 3:
17	B663-5-148
18	B663-5-149
19	B663-5-164
20	B663-5-165	Renamed to B663∆Sli-1
21	B663-5-166
22	B665-5-003
23	B665-5-007			PAGE gel 4:
24	B665-5-008
25	B663-5-014
26	B663-5-016
27	B663-5-018
28	B663-5-048
29	B663-5-049
30	B663-5-054
31	B663-5-079
32	B663-5-081
33	B663-5-082
34	B663-5-110
35	B663-5-111
36	B663-5-116
37	B663-5-134
38	B663-5-135
39	B663-5-136
40	B663-5-152
41	B663-5-153
42	B663-5-155
43	B663-5-167
44	B663-5-168
45	B663-5-169
46	B665-5-010
47	B665-5-011
48	B665-5-012
PAGE gel 2:
lane	genotype
1	B663-WT
2	B663-5-019
3	B663-5-025
4	NTC
5	B663-5-055
6	B663-5-056
7	B663-5-089
8	B663-5-091
9	B663-5-092
10	B663-5-118
11	B663-5-119
12	B663-5-121
13	B663-5-137
14	B663-5-138
15	B663-5-139
16	B663-5-158
17	B663-5-159
18	B663-5-150
19	B663-5-171
20	B663-5-172
21	B663-5-173
22	B665-5-013
23	B665-5-014
24	B665-5-015
25	B663-5-029
26	B663-5-040
27	B663-5-043
28	B663-5-058
29	B663-5-066
30	B663-5-070
31	B663-5-093
32	B663-5-095
33	B663-5-100
34	B663-5-123
35	B663-5-124
36	B663-5-125
37	B663-5-142
38	B663-5-144
39	B663-5-145
40	B663-5-161
41	B663-5-162
42	B663-5-163
43	B663-5-174
44	B663-5-175
45	B663-WT
46	B665-5-016
47	B665-5-018	Renamed to B665∆Sli-1
48	B665-5-019	Renamed to B665∆Sli-2
PAGE gel 3:
Lane	Genotype
1	B665-WT
2	B665-5-028	Renamed to B665∆Sli-3
3	B665-5-029
4	B354-WT
5	B665-5-047
6	B665-5-048
7	B354-5-009
8	B354-5-010
9	B354-5-011
10	B354-5-022
11	B354-5-023
12	B354-5-025
13	B354-5-041
14	B354-5-042
15	B354-5-043
PAGE gel 4:
Lane	Genotype
1	B665-5-022
2	B665-5-038	Renamed to B665∆Sli-4
3	B665-5-025
4	NTC
5	B354-5-019
6	B665-5-026
7	B354-5-009
8	B354-5-022
9	B665-5-028	Renamed to B665∆Sli-3
10	B354-5-010
11	B354-5-023
12	B665-5-048
13	B354-5-011
14	B354-5-043
15	B665-5-030
16	B665-5-049	Renamed to B665∆Sli-5
17	B354-5-012
18	B354-5-027
19	B665-5-032
20	B665-WT
Figure 3d:
Genotype	Clone	Ptgrowth
B665ΔSli-2	C1	0
B665ΔSli-2	C1	0
B665ΔSli-2	C1	0
B665ΔSli-2	C1	0
B665ΔSli-2	C1	0
B665ΔSli-2	C1	0
B665ΔSli-2	C1	1
B665ΔSli-2	C1	0
B665ΔSli-2	C1	1
B665ΔSli-2	C2	0
B665ΔSli-2	C2	0
B665ΔSli-2	C2	0
B665ΔSli-2	C2	0
B665ΔSli-2	C5	0
B665ΔSli-2	C5	0
B665ΔSli-2	C5	0
B665ΔSli-2	C5	0
B665ΔSli-2	C5	0
B665ΔSli-2	C5	1
B665ΔSli-2	C6	0
B665ΔSli-2	C6	0
B665ΔSli-2	C6	1
B665ΔSli-2	C6	0
B665	C1	4
B665	C1	4
B665	C1	4
B665	C1	4
B665	C1	4
B665	C1	4
B665	C2	4
B665	C2
B665	C2	4
B665	C2	4
B665	C2	3
B665	C2	3
B665	C2	3
B665	C2	4
B665	C2	4
B665	C3	3
B665	C3	4
B665	C3	4
B665	C3	4
B665	C3	4
B665	C3	4
B665	C3	3
B665	C3	3
B665	C3	3
B665	C3	4
B665	C4	3
B665	C4	3
B665	C4	4
B665	C4	4
B665	C4	4
B665	C4	4
B665	C4	3
B665	C4
B665	C5	4
B665	C5	4
B665	C5	3
B665	C5	3
B665	C5	4
B665	C5	4
B665	C5	4
B665	C6	4
B665	C6	3
B665	C6	3
B665	C6	4
B665	C6	4
B665	C6	4
B665	C6	3
B665	C6	4
B665	C6	4
B666	C1	0
B666	C1	0
B666	C1	1
B666	C1	0
B666	C1	1
B666	C1	0
B666	C1	0
B666	C2	1
B666	C2	0
B666	C2	0
B666	C2	0
B666	C2	0
B666	C2	0
B666	C2	0
B666	C2	1
B666	C2	0
B666	C3	0
B666	C3	0
B666	C3	0
B666	C3	0
B666	C3	0
B666	C3	0
B666	C3	0
B666	C3	0
B666	C3	0
B666	C3	1
B666	C4	0
B666	C4	0
B666	C4	0
B666	C4	0
B666	C4	0
B666	C4	0
B666	C4	0
B666	C4	1
B666	C4	0
B666	C5	0
B666	C5	0
B666	C5	0
B666	C5	0
B666	C5	0
B666	C5	0
B666	C5	0
B666-Sli-1	C1	2
B666-Sli-1	C1	3
B666-Sli-1	C1	4
B666-Sli-1	C1	3
B666-Sli-1	C1	3
B666-Sli-1	C1	3
B666-Sli-1	C2	4
B666-Sli-1	C2	4
B666-Sli-1	C2	4
B666-Sli-1	C2	4
B666-Sli-1	C2	4
B666-Sli-1	C2	3
B666-Sli-1	C2	4
B666-Sli-1	C2	4
B666-Sli-1	C2	4
B666-Sli-1	C2	4
B666-Sli-1	C3	2
B666-Sli-1	C3	1
B666-Sli-1	C3	3
B666-Sli-1	C3	2
B666-Sli-1	C3	2
B666-Sli-1	C3	1
B666-Sli-1	C3	2
B666-Sli-1	C3	2
B666-Sli-1	C4	4
B666-Sli-1	C4	3
B666-Sli-1	C4	3
B666-Sli-1	C4
B666-Sli-1	C4	2
B666-Sli-1	C4	2
B666-Sli-1	C4	2
B666-Sli-1	C4	4
B666-Sli-1	C4	4
B666-Sli-1	C5	3
B666-Sli-1	C5	3
B666-Sli-1	C5	2
B666-Sli-1	C5	1
B666-Sli-1	C5	1
B666-Sli-1	C5	2
B666-Sli-1	C5	2
B666-Sli-1	C5	2
B666-Sli-1	C6	3
B666-Sli-1	C6	4
B666-Sli-1	C6	3
B666-Sli-1	C6	3
B666-Sli-1	C6	4
B666-Sli-1	C6	2
B666-Sli-1	C6	4
B666-Sli-1	C6	3
B666-Sli-1	C6	2
B666-Sli-1	C6	3
B666-Sli-2	C2	4
B666-Sli-2	C2	4
B666-Sli-2	C2	3
B666-Sli-2	C2	3
B666-Sli-2	C2	3
B666-Sli-2	C2	3
B666-Sli-2	C2	2
B666-Sli-2	C2	3
B666-Sli-2	C2	3
B666-Sli-2	C2	4
B666-Sli-2	C3	4
B666-Sli-2	C3	3
B666-Sli-2	C3	2
B666-Sli-2	C4	4
B666-Sli-2	C4	4
B666-Sli-2	C4	4
B666-Sli-2	C4	4
B666-Sli-2	C4
B666-Sli-2	C4	3
B666-Sli-2	C5	4
B666-Sli-2	C5	4
B666-Sli-2	C5	4
B666-Sli-2	C5	4
B666-Sli-2	C5	4
B666-Sli-2	C5	4
B666-Sli-2	C6	4
B666-Sli-2	C6	1
B666-Sli-2	C6	4
B666-Sli-2	C6	4
B666-Sli-2	C6	3
B666-Sli-3	C1	4
B666-Sli-3	C1	3
B666-Sli-3	C1	4
B666-Sli-3	C1	4
B666-Sli-3	C1	3
B666-Sli-3	C1	2
B666-Sli-3	C1	4
B666-Sli-3	C1	0
B666-Sli-3	C1	3
B666-Sli-3	C1	3
B666-Sli-3	C1	2
B666-Sli-3	C3	4
B666-Sli-3	C3	4
B666-Sli-3	C3	4
B666-Sli-3	C3	4
B666-Sli-3	C3	2
B666-Sli-3	C3	2
B666-Sli-3	C3	4
B666-Sli-3	C3	4
B666-Sli-3	C3	2
B666-Sli-3	C4	2
B666-Sli-3	C4	3
B666-Sli-3	C4	2
B666-Sli-3	C4	2
B666-Sli-3	C4	2
B666-Sli-3	C4	4
B666-Sli-3	C4	4
B666-Sli-3	C6	2
B666-Sli-3	C6	2
B666-Sli-3	C6	2
B666-Sli-3	C6	4
B666-Sli-3	C6	3
B666-Sli-3	C6	1
B666-Sli-3	C6	3
B666-Sli-3	C6	3
B666-Sli-3	C6	4
B666-Sli-3	C6	3
B666-Sli-3	C6	4
B666-Sli-4	C1	1
B666-Sli-4	C1	2
B666-Sli-4	C1	4
B666-Sli-4	C1	2
B666-Sli-4	C1	2
B666-Sli-4	C1	4
B666-Sli-4	C1
B666-Sli-4	C3	4
B666-Sli-4	C3	4
B666-Sli-4	C4	3
B666-Sli-4	C4
B666-Sli-4	C4	4
B666-Sli-4	C4	4
B666-Sli-4	C4	3
B666-Sli-4	C4	4
B666-Sli-4	C4	3
B666-Sli-4	C4	4
B666-Sli-4	C4	4
B666-Sli-4	C5	1
B666-Sli-4	C5	2
B666-Sli-4	C5	3
B666-Sli-4	C5	4
B666-Sli-4	C5	3
B666-Sli-4	C6	2
B666-Sli-4	C6	4
B666-Sli-4	C6	4
B666-Sli-4	C6	3
B666-Sli-4	C6	2
B666-Sli-4	C6	4
B666-Sli-4	C6	4
B667	C3	1
B667	C3	1
B667	C3
B667	C3	1
B667	C3	1
B667	C3	1
B667	C3	1
B667	C3	1
B667	C3	1
B667	C3	1
B667	C3	1
B667	C3	2
B667	C3	1
B667	C4	1
B667	C4	1
B667	C4	1
B667	C4	1
B667	C4	1
B667	C4	0
B667	C4	1
B667	C4	1
B667	C4	1
B667	C4	1
B667	C4	1
B667	C5	1
B667	C5	1
B667	C5
B667	C5	1
B667	C5	1
B667	C5	1
B667	C5	1
B667	C5	1
B667	C5	1
B667	C5	1
B667	C5	1
B667	C5	1
B667	C6	1
B667	C6	1
B667	C6	1
B667	C6	1
B667	C6	1
B667	C6	2
B667	C6	1
B667	C6
B667	C6	1
B667-Sli-1	C3	4
B667-Sli-1	C3	4
B667-Sli-1	C3	4
B667-Sli-1	C3	1
B667-Sli-1	C3	3
B667-Sli-1	C3	1
B667-Sli-1	C3	4
B667-Sli-1	C3	4
B667-Sli-1	C3	4
B667-Sli-1	C3	3
B667-Sli-1	C3	4
B667-Sli-1	C6	4
B667-Sli-1	C6	4
B667-Sli-1	C6	4
B667-Sli-1	C6	3
B667-Sli-1	C6	4
B667-Sli-1	C6	3
B667-Sli-1	C6	4
B667-Sli-1	C6	3
B667-Sli-1	C6	4
B667-Sli-1	C6	4
B667-Sli-2	C1	4
B667-Sli-2	C1	4
B667-Sli-2	C1	4
B667-Sli-2	C1	3
B667-Sli-2	C1	4
B667-Sli-2	C1	3
B667-Sli-2	C1	3
B667-Sli-2	C1	4
B667-Sli-2	C1	4
B667-Sli-2	C2	4
B667-Sli-2	C2	4
B667-Sli-2	C2	4
B667-Sli-2	C2	4
B667-Sli-2	C2	4
B667-Sli-2	C2	4
B667-Sli-2	C2	4
B667-Sli-2	C2	3
B667-Sli-2	C2	4
B667-Sli-2	C2	4
B667-Sli-2	C2	4
B667-Sli-2	C3	4
B667-Sli-2	C3
B667-Sli-2	C3
B667-Sli-2	C3	4
B667-Sli-2	C3	4
B667-Sli-2	C3	4
B667-Sli-2	C3	4
B667-Sli-2	C3	4
B667-Sli-2	C3	4
B667-Sli-2	C3	4
B667-Sli-2	C3	4
B667-Sli-2	C3	4
B665ΔSli-2	C1	0
B665ΔSli-2	C1	0
B665ΔSli-2	C1	0
B665ΔSli-2	C1	0
B665ΔSli-2	C1	0
B665ΔSli-2	C1	0
B665ΔSli-2	C1	0
B665ΔSli-2	C1	0
B665ΔSli-2	C1	0
B665ΔSli-2	C1	0
B665ΔSli-2	C1	0
B665ΔSli-2	C2	0
B665ΔSli-2	C2	0
B665ΔSli-2	C2	0
B665ΔSli-2	C2	0
B665ΔSli-2	C2	0
B665ΔSli-2	C2	0
B665ΔSli-2	C2	1
B665ΔSli-2	C2	0
B665ΔSli-2	C3	0
B665ΔSli-2	C3	1
B665ΔSli-2	C3	0
B665ΔSli-2	C3	0
B665ΔSli-2	C3	0
B665ΔSli-2	C3	0
B665ΔSli-2	C3	0
B665ΔSli-2	C3	0
B665ΔSli-2	C3	0
B665ΔSli-2	C4	0
B665ΔSli-2	C4	0
B665ΔSli-2	C4	0
B665ΔSli-2	C4	0
B665ΔSli-2	C4	0
B665ΔSli-2	C4	0
B665ΔSli-2	C4	0
B665ΔSli-2	C4	1
B665ΔSli-2	C5	0
B665ΔSli-2	C5	0
B665ΔSli-2	C5	0
B665ΔSli-2	C5	0
B665ΔSli-2	C5	0
B665ΔSli-2	C5	0
B665ΔSli-2	C5	0
B665ΔSli-2	C5	1
B665ΔSli-2	C5	0
B665ΔSli-2	C5	0
B665ΔSli-2	C5	0
B665ΔSli-2	C6	0
B665ΔSli-2	C6	0
B665ΔSli-2	C6	0
B665ΔSli-2	C6	1
B665ΔSli-2	C6	0
B665ΔSli-2	C6	0
B665ΔSli-2	C6	0
B665ΔSli-2	C6	0
B665	C1	3
B665	C1	3
B665	C1	3
B665	C1	3
B665	C1	3
B665	C1	3
B665	C1	2
B665	C1	1
B665	C1	3
B665	C1	3
B665	C2	3
B665	C2	2
B665	C2	4
B665	C2	4
B665	C2	3
B665	C2	2
B665	C2	3
B665	C2	3
B665	C2	2
B665	C2	3
B665	C3	3
B665	C3	3
B665	C3	2
B665	C3	1
B665	C3	4
B665	C3	2
B665	C3	2
B665	C3	1
B665	C3	4
B665	C3	3
B665	C4	4
B665	C4	3
B665	C4	1
B665	C4	2
B665	C4	4
B665	C4	2
B665	C4
B665	C4	2
B665	C4	1
B665	C4	3
B665	C4	2
B665	C5	4
B665	C5	3
B665	C5	3
B665	C5	2
B665	C5	2
B665	C5	2
B665	C5	2
B665	C5	3
B665	C6	3
B665	C6	1
B665	C6	2
B665	C6	3
B665	C6	2
B665	C6	2
B665	C6	2
B665	C6	3
B665	C6	1
B665	C6	1
B666	C1	0
B666	C1	0
B666	C1	0
B666	C1	0
B666	C1	0
B666	C1	0
B666	C1	0
B666	C1	0
B666	C1	0
B666	C1	0
B666	C1	0
B666	C2	0
B666	C2	0
B666	C2	0
B666	C2	0
B666	C2	0
B666	C2	0
B666	C2	0
B666	C2	0
B666	C2	1
B666	C2	0
B666	C3	1
B666	C3	0
B666	C3	0
B666	C3	0
B666	C3	0
B666	C3	0
B666	C3	0
B666	C3	1
B666	C3	0
B666	C3	1
B666	C3	0
B666	C3	0
B666	C4	0
B666	C4	0
B666	C4	0
B666	C4
B666	C4	0
B666	C4	0
B666	C4	0
B666	C4	0
B666	C4	0
B666	C4	0
B666	C4	0
B666	C5	0
B666	C5	0
B666	C5	0
B666	C5	0
B666	C5	0
B666	C5	0
B666	C5	0
B666	C5	0
B666	C5	0
B666	C5	0
B666	C5	0
B666	C5	0
B666-Sli-1	C1	3
B666-Sli-1	C1	3
B666-Sli-1	C1	2
B666-Sli-1	C1	2
B666-Sli-1	C1	2
B666-Sli-1	C1	1
B666-Sli-1	C2	2
B666-Sli-1	C2	4
B666-Sli-1	C2	2
B666-Sli-1	C2	3
B666-Sli-1	C2	2
B666-Sli-1	C2	3
B666-Sli-1	C2	3
B666-Sli-1	C2	4
B666-Sli-1	C2	3
B666-Sli-1	C3	3
B666-Sli-1	C3	2
B666-Sli-1	C3	1
B666-Sli-1	C3	1
B666-Sli-1	C3	4
B666-Sli-1	C3	3
B666-Sli-1	C3	2
B666-Sli-1	C3	3
B666-Sli-1	C3	2
B666-Sli-1	C3	2
B666-Sli-1	C3	2
B666-Sli-1	C4	2
B666-Sli-1	C4	1
B666-Sli-1	C4	1
B666-Sli-1	C4	2
B666-Sli-1	C4	2
B666-Sli-1	C4	1
B666-Sli-1	C4	2
B666-Sli-1	C4	1
B666-Sli-1	C4	1
B666-Sli-1	C4	2
B666-Sli-1	C4	1
B666-Sli-1	C5	1
B666-Sli-1	C5	1
B666-Sli-1	C5	1
B666-Sli-1	C5	1
B666-Sli-1	C5	1
B666-Sli-1	C5	2
B666-Sli-1	C6	1
B666-Sli-1	C6	1
B666-Sli-1	C6	1
B666-Sli-1	C6	1
B666-Sli-1	C6	2
B666-Sli-1	C6	1
B666-Sli-1	C6	1
B666-Sli-1	C6	2
B666-Sli-1	C6	1
B666-Sli-1	C6	1
B666-Sli-1	C6	1
B666-Sli-2	C1	4
B666-Sli-2	C1	3
B666-Sli-2	C1	3
B666-Sli-2	C2	3
B666-Sli-2	C2	3
B666-Sli-2	C2	3
B666-Sli-2	C2	3
B666-Sli-2	C3	2
B666-Sli-2	C3	2
B666-Sli-2	C4	3
B666-Sli-2	C4	2
B666-Sli-2	C4	2
B666-Sli-2	C5	3
B666-Sli-2	C5	2
B666-Sli-2	C5	3
B666-Sli-2	C5	4
B666-Sli-2	C6	3
B666-Sli-2	C6	2
B666-Sli-2	C6	1
B666-Sli-2	C6	3
B666-Sli-2	C6	2
B666-Sli-2	C6	2
B666-Sli-2	C6	4
B666-Sli-2	C6	2
B666-Sli-2	C6	2
B666-Sli-2	C6	4
B666-Sli-3	C1	3
B666-Sli-3	C1	2
B666-Sli-3	C1	1
B666-Sli-3	C1	1
B666-Sli-3	C1	1
B666-Sli-3	C1	1
B666-Sli-3	C1	2
B666-Sli-3	C1	1
B666-Sli-3	C1	2
B666-Sli-3	C1	2
B666-Sli-3	C1	2
B666-Sli-3	C2	2
B666-Sli-3	C2	1
B666-Sli-3	C2	2
B666-Sli-3	C2	2
B666-Sli-3	C2	1
B666-Sli-3	C2	2
B666-Sli-3	C2	1
B666-Sli-3	C2	1
B666-Sli-3	C2	2
B666-Sli-3	C3	2
B666-Sli-3	C3	2
B666-Sli-3	C3	1
B666-Sli-3	C3	1
B666-Sli-3	C3	1
B666-Sli-3	C3	1
B666-Sli-3	C3	1
B666-Sli-3	C3	1
B666-Sli-3	C3	1
B666-Sli-3	C3	3
B666-Sli-3	C4	1
B666-Sli-3	C4	1
B666-Sli-3	C4	1
B666-Sli-3	C4	1
B666-Sli-3	C4	1
B666-Sli-3	C4	0
B666-Sli-3	C4	1
B666-Sli-3	C4	1
B666-Sli-3	C4	2
B666-Sli-3	C5	1
B666-Sli-3	C5	1
B666-Sli-3	C6	2
B666-Sli-3	C6	1
B666-Sli-3	C6	1
B666-Sli-3	C6	1
B666-Sli-3	C6	1
B666-Sli-3	C6	1
B666-Sli-3	C6	1
B666-Sli-3	C6	1
B666-Sli-3	C6	1
B666-Sli-3	C6	2
B666-Sli-3	C6	1
B666-Sli-3	C6	1
B666-Sli-4	C1	1
B666-Sli-4	C1	2
B666-Sli-4	C1	2
B666-Sli-4	C1	3
B666-Sli-4	C1	1
B666-Sli-4	C1	2
B666-Sli-4	C1	2
B666-Sli-4	C1	2
B666-Sli-4	C1	3
B666-Sli-4	C1	3
B666-Sli-4	C3	3
B666-Sli-4	C4	3
B666-Sli-4	C4	2
B666-Sli-4	C4	1
B666-Sli-4	C4	4
B666-Sli-4	C4	1
B666-Sli-4	C4	1
B666-Sli-4	C4	3
B666-Sli-4	C5	0
B666-Sli-4	C5	4
B666-Sli-4	C5	3
B666-Sli-4	C5	2
B666-Sli-4	C5	3
B666-Sli-4	C5	3
B666-Sli-4	C6	2
B666-Sli-4	C6	2
B666-Sli-4	C6	3
B666-Sli-4	C6	1
B666-Sli-4	C6	2
B666-Sli-4	C6	4
B666-Sli-4	C6	2
B667	C3	0
B667	C3	0
B667	C3	1
B667	C3	1
B667	C3	0
B667	C3	0
B667	C3	0
B667	C3	0
B667	C3	1
B667	C3	1
B667	C3	1
B667	C4	1
B667	C4	0
B667	C4	0
B667	C4	0
B667	C4	0
B667	C5	0
B667	C5	1
B667	C5	1
B667	C5	0
B667	C5	0
B667	C5	1
B667	C5	0
B667	C5	0
B667	C5	0
B667	C5	1
B667	C5	1
B667	C5	1
B667	C6	0
B667	C6	0
B667	C6	1
B667	C6	0
B667	C6	0
B667	C6	0
B667	C6	0
B667	C6	0
B667	C6	1
B667	C6	1
B667	C6	1
B667	C6	0
B667-Sli-1	C3	1
B667-Sli-1	C3	2
B667-Sli-1	C3	1
B667-Sli-1	C3	2
B667-Sli-1	C3	3
B667-Sli-1	C3	3
B667-Sli-1	C3	2
B667-Sli-1	C3	1
B667-Sli-1	C3	1
B667-Sli-1	C3	2
B667-Sli-1	C3	3
B667-Sli-1	C3	3
B667-Sli-1	C6	3
B667-Sli-1	C6	3
B667-Sli-1	C6	1
B667-Sli-1	C6	1
B667-Sli-1	C6	1
B667-Sli-1	C6	1
B667-Sli-1	C6	3
B667-Sli-1	C6	1
B667-Sli-1	C6	2
B667-Sli-1	C6	3
B667-Sli-1	C6	3
B667-Sli-2	C1	3
B667-Sli-2	C1	3
B667-Sli-2	C1	3
B667-Sli-2	C1	2
B667-Sli-2	C1	2
B667-Sli-2	C1	3
B667-Sli-2	C1	2
B667-Sli-2	C1	1
B667-Sli-2	C1	4
B667-Sli-2	C1	4
B667-Sli-2	C1	3
B667-Sli-2	C1	1
B667-Sli-2	C2	2
B667-Sli-2	C2	1
B667-Sli-2	C2	1
B667-Sli-2	C2	1
B667-Sli-2	C2	2
B667-Sli-2	C2	2
B667-Sli-2	C2	3
B667-Sli-2	C2	2
B667-Sli-2	C2	3
B667-Sli-2	C2	3
B667-Sli-2	C3	2
B667-Sli-2	C3	2
B667-Sli-2	C3	3
B667-Sli-2	C3
B667-Sli-2	C3	1
B667-Sli-2	C3	3
B667-Sli-2	C3
B667-Sli-2	C3	3
B667-Sli-2	C3	4
B667-Sli-2	C3	4
B667-Sli-2	C4	2
B667-Sli-2	C4	4
B667-Sli-2	C4	4
B667-Sli-2	C4	3
B667-Sli-2	C4	4
B667-Sli-2	C4	3
B667-Sli-2	C4	2
B667-Sli-2	C4	3
B667-Sli-2	C4	2
B667-Sli-2	C4	2
B667-Sli-2	C5	2
B667-Sli-2	C5	2
B667-Sli-2	C5	3
B667-Sli-2	C5	2
B667-Sli-2	C5	3
B667-Sli-2	C5	2
B667-Sli-2	C5	2
B667-Sli-2	C5
B667-Sli-2	C5	1
B667-Sli-2	C5	1
B667-Sli-2	C5	3
B667-Sli-2	C5	3
B667-Sli-2	C6
B667-Sli-2	C6	1
B667-Sli-2	C6	4
B667-Sli-2	C6	1
B667-Sli-2	C6	3
B667-Sli-2	C6
B667-Sli-2	C6	3
B667-Sli-2	C6	2
B667-Sli-2	C6	2
B667-Sli-2	C6
B667-Sli-2	C6	2

## Sheet: Supplementary Figure 2
Supplementary Figure 1 created with Mapchart 2.3 using the phenotypic and genotypic data from the sheets '18SC11' and '18SC12' in supplementary data 1. The phenotypic data was converted to 0 and 1 for SI and SC respectively. The genotypic data was converted to axb DH format.
Supplementary Figure 1a:
Genotype data in Joinmap .loc format:									Phenotype data in MapQTL5 .qua format						Genetic map:			QTL Interval mapping data:
name = 18SC0011									ntrt=2						Group Chr12	cM		Map	LOD	Locus
popt = DH									nind=161						SOT12-02478572	0		0	2.07	SOT12-02478572
nloc = 10									miss=*						SOT12-50632815	28.856		1	2.32
nind = 161															SOT12-61145775	33.08		2	2.58
									individuals	self-compatibility					SOT12-57348932	52.761		3	2.87
SOT12-58962004 {0} ; 6, 0.000 cM									11-01	1					SOT12-58583551	57.096		4	3.19
bbaba baabb bbaaa abbba babab babaa aabbb abbbb babba bbabb									11-02	1					SOT12-58822517	57.589		5	3.53
ababa bbbaa bbabb bbbba abbbb abbba bbabb abbba aabba abbaa									11-03	0					SOT12-58962004	58.585		6	3.9
aabbb bbbaa abbab baabb abaab abaab abbab baabb abbba baabb									11-04	*					SOT12-58996998	59.324		7	4.29
babba babba b									11-05	*					SOT12-59045637	59.568		8	4.7
SOT12-58583551 {0} ; 4, 0.625 cM									11-06	1					SOT12-59130723	60.306		9	5.14
bbaba baabb bbaaa abbba babab babaa aabbb abbbb babba bbabb									11-07	1					SOT12-59173975	60.306		10	5.6
ababa bbbaa bbabb bbbba abbbb abbba bbabb abbba aabba abbaa									11-08	0					SOT12-59225998	60.306		11	6.07
aabbb bbbaa abbab baabb abaab abaab abbab bbabb abbba baabb									11-09	1					SOT12-59155069	60.306		12	6.56
babba babba b									11-10	1								13	7.06
SOT12-59225998 {0} ; 14, 1.250 cM									11-11	1								14	7.56
bbaba baabb bbaaa abbba babab babaa aabbb abbbb babba bbabb									11-12	*								15	8.06
ababa bbbaa bb-bb bbbba abbbb abbba bbabb abbba aabba abbaa									11-13	0								16	8.55
aabbb bbbaa abbab baabb abaab abaab abbab bbabb abbba aaabb									11-14	0								17	9.03
babba babba b									11-15	0								18	9.49
SOT12-59130723 {0} ; 9, 1.250 cM									11-16	0								19	9.93
bbaba baabb bbaaa abbba babab baba- aabbb abbbb babba bbabb									11-17	1								20	10.34
ababa bbbaa bbabb bbbba abbbb abbba bbabb abbba aabba abbaa									11-18	*								21	10.71
aabbb bbbaa abbab baabb abaab abaab abbab bbabb abbba aaabb									11-19	1								22	11.06
babba babba b									11-20	0								23	11.36
SOT12-59045637 {0} ; 8, 1.250 cM									11-21	*								24	11.63
bbaba baabb bbaaa abbba babab babaa aabbb abbbb babba bbabb									11-22	0								25	11.85
ababa bbbaa bbabb bbbba abbbb abbba bbabb abbba aabba abbaa									11-23	1								26	12.04
aabbb bbbaa abbab baabb abaab abaab abbab bbabb abbba aaabb									11-24	0								27	12.2
babba babba b									11-25	*								28	12.32
SOT12-59155069 {0} ; 10, 1.250 cM									11-26	1								28.856	12.4	SOT12-50632815
bbaba baabb bbaaa abbba -abab babaa aabbb abbbb babba bbabb									11-27	*								29.856	12.05
ababa bbbaa bbabb bbbba abbbb abbba bbabb abbba aabba abbaa									11-28	1								30.856	11.49
aabbb bbbaa abbab baabb abaab abaab abbab bbabb abbba aaabb									11-29	0								31.856	10.76
babba babba b									11-30	0								32.856	9.91
SOT12-57348932 {0} ; 3, 6.484 cM									11-31	0								33.08	9.71	SOT12-61145775
bbaba baabb bbaaa abbba babab bbbaa aabbb abbbb babba bbabb									11-32	0								34.08	10.71
bbbba bbbaa bbabb bbbba abbbb abbba bbbbb abbba babbb abaaa									11-33	1								35.08	11.79
aabbb bbbaa abbab baabb abaab abaab abbab bbabb abbba baabb									11-34	1								36.08	12.95
babba babba b									11-35	1								37.08	14.16
SOT12-50632815 {0} ; 2, 21.598 cM									11-36	0								38.08	15.44
bbbbb baabb bbaaa bbbba bbbab bbbaa aabbb ababb bbbba bbabb									11-37	1								39.08	16.76
bbbbb bbbba bbabb bbbaa abbbb abbba bbbbb abbbb bbbbb ababb									11-38	1								40.08	18.11
aabbb babba abbbb baabb abaab bbabb abbbb bbabb bbbba baabb									11-39	1								41.08	19.47
babba babbb b									11-40	1								42.08	20.82
SOT12-61145775 {0} ; 15, 23.509 cM									11-41	*								43.08	22.13
bbbbb baabb bbaaa b-bba bbba- bbbaa babbb ababb bbbba bbabb									11-42	0								44.08	23.38
bbbbb bbbba bbaba bbbaa abbbb abbba bbbbb abbab bbbbb ababb									11-43	1								45.08	24.54
aabbb babba abbbb baabb abaab bbabb abbbb bbabb bbbba baabb									11-44	1								46.08	25.6
babba ba-bb b									11-45	*								47.08	26.52
SOT12-02478572 {0} ; 1, 48.865 cM									11-46	1								48.08	27.29
abbba baabb babaa bbbba abbbb bbbba baaba ababb abbba bbabb									11-47	1								49.08	27.91
bbbbb bbbbb bbbab abbba abbbb abbbb babbb abbab bbbbb ababb									11-48	0								50.08	28.37
aabbb babba abbbb baaba abbaa baabb abbbb bbbbb bbbaa bbaba									11-49	1								51.08	28.68
aaaab bbbbb a									11-50	1								52.08	28.84
									11-51	*								52.761	28.87	SOT12-57348932
									11-52	1								53.761	30.53
									11-53	1								54.761	31.42
									11-54	1								55.761	31.41
									11-55	0								56.761	30.53
									11-56	*								57.096	30.08	SOT12-58583551
									11-57	1								57.589	29.82	SOT12-58822517
									11-58	1								58.585	28.1	SOT12-58962004
									11-59	1								59.324	32.6	SOT12-58996998
									11-60	*								59.568	33.14	SOT12-59045637
									11-61	1								60.306	33.14	SOT12-59130723
									11-62	1								60.306	33.14	SOT12-59173975
									11-63	0								60.306	33.14	SOT12-59225998
									11-64	1								60.306	33.14	SOT12-59155069
									11-65	1
									11-66	1
									11-67	1
									11-68	1
									11-69	1
									11-70	*
									11-71	0
									11-72	*
									11-73	*
									11-74	*
									11-75	1
									11-76	0
									11-77	1
									11-78	1
									11-79	*
									11-80	0
									11-81	*
									11-82	*
									11-83	0
									11-84	1
									11-85	0
									11-86	*
									11-87	1
									11-88	1
									11-89	1
									11-90	*
									11-91	1
									11-92	*
									11-93	1
									11-94	*
									11-95	0
									11-96	*
									11-97	1
									11-98	*
									11-99	*
									11-100	0
									11-101	1
									11-102	0
									11-103	1
									11-104	1
									11-105	1
									11-106	1
									11-107	1
									11-108	*
									11-109	0
									11-110	0
									11-111	*
									11-112	1
									11-113	1
									11-114	0
									11-115	1
									11-116	*
									11-117	0
									11-118	*
									11-119	*
									11-120	1
									11-121	0
									11-122	1
									11-123	0
									11-124	0
									11-125	1
									11-126	*
									11-127	1
									11-128	0
									11-129	1
									11-130	1
									11-131	0
									11-132	1
									11-133	1
									11-134	*
									11-135	1
									11-136	1
									11-137	1
									11-138	*
									11-139	1
									11-140	1
									11-141	0
									11-142	1
									11-143	1
									11-144	1
									11-145	0
									11-146	0
									11-147	1
									11-148	0
									11-149	1
									11-150	1
									11-Ex1	*
									11-Ex2	*
									11-Ex3	1
									11-Ex4	1
									11-Ex5	1
									11-Ex6	1
									11-Ex7	*
									11-Ex8	*
									11-Ex9	1
									11-Ex10	*
									11-Ex11	1
Supplementary Figure 1b:
																		QTL Interval mapping data:
Genotype data in Joinmap .loc format:									Phenotype data in MapQTL5 .qua format						Genetic map:
																		Map	LOD	Locus
name = 18SC0012									ntrt=2						Group Chr12	cM		0	1.13	SOT12-02478572
popt = DH									nind=250						SOT12-02478572	0		1	1.31
nloc = 11									miss=*						SOT12-50632815	30.528		2	1.52
nind = 250															SOT12-61145775	36.468		3	1.75
									individuals	self-compatibility					SOT12-57348932	57.386		4	2
SOT12-59155069 {0} ; 10															SOT12-58583551	61.566		5	2.28
bab-b baabb aabaa bbbaa bbaab bbbba babab baaab abaaa aaabb									12-01	*					SOT12-58822517	62.376		6	2.59
aaaba babbb aaaaa babba bbaba aaaab babba bbbbb babab abbba									12-02	*					SOT12-58962004	64.005		7	2.92
bbaba bbabb abaaa bbbba babbb abaaa baabb aabbb abbbb babba									12-03	*					SOT12-59045637	65.221		8	3.27
bbaba baaba aaabb babba abbba baaba aabab bbaab bbabb baabb									12-04	*					SOT12-58996998	65.221		9	3.66
bbaaa aaaba babba babaa aabab babab aabab bbbba baa-a abaaa									12-05	*					SOT12-59130723	66.436		10	4.06
SOT12-59130723 {0} ; 9									12-06	1					SOT12-59155069	66.436		11	4.48
bab-b baabb aabaa bbbaa bbaab bbbba babab baaab abaaa aaabb									12-07	*								12	4.92
aaaba babbb aaaaa babba bbaba aaaab babba bbbbb babab abbba									12-08	0								13	5.38
bbaba bbabb abaaa bbbba babbb abaaa baabb aabbb abbbb babba									12-09	1								14	5.84
bbaba baaba aaabb babba abbba baaba aab-b bbaab bbabb baabb									12-10	1								15	6.31
bbaaa aaaba babba babaa aabab babab aabab bbbba baa-a abaaa									12-11	0								16	6.78
SOT12-58996998 {0} ; 7									12-12	0								17	7.24
babab baabb aabaa bbbaa bbaab bbbba babaa baaab abaaa aaabb									12-13	*								18	7.69
aaaba babbb aaaaa babba bbaba aaaab babba bbbbb babab abbba									12-14	0								19	8.13
bbaba bbabb abaaa babba babbb abaaa baabb aabbb abbbb babba									12-15	*								20	8.54
bbaba baaba aaabb babba abbba baaba aabab bbaab bbabb baabb									12-16	1								21	8.94
bbaaa aaaba babba babaa aabab bbbab aabab bbbba baa-a abaaa									12-17	1								22	9.3
SOT12-59045637 {0} ; 8									12-18	1								23	9.63
babab baabb aabaa bbbaa bbaab bbbba babaa baaab abaaa aaabb									12-19	*								24	9.94
aaaba babbb aaaaa babba bbaba aaaab babba bbbbb babab abbba									12-20	*								25	10.21
bbaba bbabb abaaa babba babbb abaaa baabb aabbb abbbb babba									12-21	1								26	10.45
bbaba baaba aaabb babba abbba baab- aabab bbaab bbabb baabb									12-22	*								27	10.66
bbaaa aaaba babba babaa aabab bbbab aabab bbbba baa-a abaaa									12-23	0								28	10.83
SOT12-58962004 {0} ; 6									12-24	*								29	10.98
babab baabb abbaa bbaaa baaab bbbba babaa baaab abaaa aaabb									12-25	1								30	11.11
aaaba babbb aaaaa babba bbaba aaaab babba bbbbb babab abbba									12-26	1								30.528	11.16	SOT12-50632815
bbaba bbabb abaaa babba babbb abaaa baabb aabbb abbbb babba									12-27	1								31.528	11.29
bbaba baaba aaabb babba abbba baaba aabab bbaab bbabb baabb									12-28	*								32.528	11.35
bbaaa aaaba babba babaa aabab bbbab aabab bbbba baa-a abaaa									12-29	1								33.528	11.35
SOT12-58822517 {0} ; 5									12-30	*								34.528	11.29
babab baabb abb-a bbbab bbaab bbbba babaa baaab abaaa aaabb									12-31	*								35.528	11.16
aaaba babbb aaaaa babba bbaba aaaab babba bbbbb aabab abbba									12-32	*								36.468	10.99	SOT12-61145775
-baba bbabb abaaa babba babbb abaaa baabb aabbb abbbb babba									12-33	1								37.468	12.26
bbaba baaba aaabb babba abbba baaba aabab bbaab bbabb baabb									12-34	0								38.468	13.66
bbaaa a-aba babba babaa aabab bbbab aabab bbbba baa-a abaaa									12-35	*								39.468	15.18
SOT12-58583551 {0} ; 4									12-36	1								40.468	16.83
babab baabb abbaa bbbab bbaab bbbba babaa baaab abaaa aaabb									12-37	0								41.468	18.61
aaaba aabbb aaaaa babba bbaba aaaab babba bbbbb babab abbba									12-38	*								42.468	20.52
bbaba bbabb abaaa babba babbb abaaa baabb -abbb abbbb babba									12-39	*								43.468	22.55
bbaba baaba aaabb babba abbba baaba aabab bbaab bbabb baabb									12-40	1								44.468	24.68
bbaaa aaaba babba babaa aabab bbbab aabab bbbba baa-a abaaa									12-41	0								45.468	26.9
SOT12-57348932 {0} ; 3									12-42	1								46.468	29.17
babab baabb bbbaa bbbab bbaab abbba babaa baaab abaaa aaabb									12-43	0								47.468	31.47
aaaba aabbb aaaaa babba bbaba aaaab babba babbb babab bbbba									12-44	*								48.468	33.74
bbaba bbabb abaaa babbb babbb abaaa baabb aabbb abbbb babbb									12-45	*								49.468	35.96
bbaba aaaaa aaabb babba abbba baaba aabab bbaab bbaab baabb									12-46	*								50.468	38.06
bbaaa aaaba babba babaa abbab bbbab aabab bbbba baa-a abaaa									12-47	0								51.468	40
SOT12-61145775 {0} ; 15									12-48	*								52.468	41.74
babab baabb bbbba abbab bbaab abbba bbbaa baaab bbaab baabb									12-49	*								53.468	43.23
ababa aabbb aaaaa baaaa bbaba bbbbb baaba aabab bbbab -bbbb									12-50	1								54.468	44.45
baaba bbabb abbaa babaa babbb ababa bbabb aaabb abbbb bbaab									12-51	0								55.468	45.37
bbaba aaaaa aaaba babbb abbba b-aaa aab-b bbaab bbaab baabb									12-52	*								56.468	46.01
bbbab aaaba bb-bb babab abbab babaa abaab bbbba -aa-a aaaaa									12-53	0								57.386	46.34	SOT12-57348932
SOT12-50632815 {0} ; 2									12-54	*								58.386	56.75
-abbb baabb bb-bb abba- bbaab abbba bbbaa baaab bbabb -aabb									12-55	*								59.386	68.19
ababa aabbb aaaaa babaa bbaba bbbbb baaba aabbb bbbab bb-bb									12-56	1								60.386	78.7
-aaba bbabb abbaa babab bab-b ababa baabb -aabb abbbb bbaab									12-57	0								61.386	84.48
bbaba aaaaa aaaba babbb abbba bbaaa aabbb bbaab bbaab bbbbb									12-58	1								61.566	84.74	SOT12-58583551
bbbab aaaba bbbbb ba-ab abbab bbbaa baaab bbbbb baa-a aaaaa									12-59	1								62.376	84.74	SOT12-58822517
SOT12-02478572 {0} ; 1									12-60	*								63.376	90.18
-abbb baaab babbb abaa- bbbab bbaaa bbbaa baaab baabb -aaab									12-61	*								64.005	84.74	SOT12-58962004
ababb aabab aaaab ab-aa bbbbb bbbbb baaab abbbb bbbab bbbab									12-62	*								65.005	118.81
bbaba baaab baaba abbab bbbbb abbba bbbbb -abbb aabbb bbaab									12-63	*								65.221	120.94	SOT12-59045637
bbaba aaaab aaaaa babbb abbbb bbaaa baabb bbaaa bbbab b-bbb									12-64	*								65.221	120.94	SOT12-58996998
bbbaa aaaab bbbab ba-ab -baba abbaa bbbaa bbabb baa-a baaaa									12-65	0								66.221	104.02
									12-66	1								66.436	98.29	SOT12-59130723
									12-67	*								66.436	98.29	SOT12-59155069
									12-68	*
									12-69	1
									12-70	*
									12-71	1
									12-72	1
									12-73	0
									12-74	*
									12-75	0
									12-76	0
									12-77	0
									12-78	*
									12-79	*
									12-80	1
									12-81	1
									12-82	0
									12-83	1
									12-84	1
									12-85	0
									12-86	1
									12-87	1
									12-88	1
									12-89	1
									12-90	1
									12-91	1
									12-92	0
									12-93	1
									12-94	0
									12-95	1
									12-96	*
									12-97	1
									12-98	*
									12-99	1
									12-100	*
									12-101	*
									12-102	1
									12-103	*
									12-104	1
									12-105	*
									12-106	1
									12-107	1
									12-108	0
									12-109	*
									12-110	*
									12-111	0
									12-112	1
									12-113	0
									12-114	0
									12-115	0
									12-116	*
									12-117	0
									12-118	1
									12-119	1
									12-120	0
									12-121	1
									12-122	0
									12-123	*
									12-124	*
									12-125	1
									12-126	0
									12-127	1
									12-128	0
									12-129	*
									12-130	0
									12-131	1
									12-132	0
									12-133	0
									12-134	*
									12-135	1
									12-136	0
									12-137	0
									12-138	1
									12-139	*
									12-140	*
									12-141	0
									12-142	1
									12-143	1
									12-144	1
									12-145	1
									12-146	1
									12-147	0
									12-148	1
									12-149	1
									12-150	*
									12-151	1
									12-152	*
									12-153	0
									12-154	1
									12-155	0
									12-156	*
									12-157	*
									12-158	*
									12-159	1
									12-160	*
									12-161	0
									12-162	0
									12-163	0
									12-164	1
									12-165	1
									12-166	*
									12-167	0
									12-168	1
									12-169	1
									12-170	0
									12-171	*
									12-172	1
									12-173	1
									12-174	*
									12-175	*
									12-176	1
									12-177	0
									12-178	0
									12-179	*
									12-180	0
									12-181	0
									12-182	*
									12-183	0
									12-184	0
									12-185	1
									12-186	*
									12-187	*
									12-188	*
									12-189	0
									12-190	1
									12-191	1
									12-192	1
									12-193	0
									12-194	1
									12-195	1
									12-196	*
									12-197	*
									12-198	*
									12-199	*
									12-200	1
									12-201	1
									12-202	*
									12-203	0
									12-204	*
									12-205	*
									12-206	*
									12-207	0
									12-208	*
									12-209	1
									12-210	*
									12-211	1
									12-212	0
									12-213	1
									12-214	1
									12-215	0
									12-216	1
									12-217	*
									12-218	*
									12-219	*
									12-220	*
									12-221	0
									12-222	0
									12-223	1
									12-224	0
									12-225	*
									12-226	1
									12-227	*
									12-228	*
									12-229	0
									12-230	1
									12-231	*
									12-232	*
									12-233	*
									12-234	0
									12-235	*
									12-236	*
									12-237	1
									12-238	*
									12-239	1
									12-240	*
									12-241	*
									12-242	0
									12-243	0
									12-244	*
									12-245	*
									12-246	0
									12-247	1
									12-248	*
									12-249	*
									12-250	0

## Sheet: Supplementary Figure 3
Supplementary Figure 2 was created with Mapchart 2.3 using the genotypic data from the sheet '19SC1' in Supplementary Data 1. The homozygous alternate and heterozygous calls were counted and listed as LOD scores in the following manner:
Homozygous 'A':								Genetic map:
Map	Group	LOD	Locus					Group Chr12	cM
0	Chr12	79	SOT12-01076439					SOT12-01076439	0
43.167	Chr12	80	SOT12-40522931					SOT12-40522931	43.167
46.138	Chr12	79	SOT12-49963075					SOT12-49963075	46.138
47.725	Chr12	76	SOT12-53465253					SOT12-53465253	47.725
51.314	Chr12	78	SOT12-56532145					SOT12-56532145	51.314
55.93	Chr12	74	SOT12-57313694					SOT12-57313694	55.93
58.851	Chr12	77	SOT12-58014771					SOT12-58014771	58.851
63.797	Chr12	81	SOT12-59371297					SOT12-59371297	63.797
65.721	Chr12	78	SOT12-60051506					SOT12-60051506	65.721
Heterozygous:
Map	Group	LOD	Locus
0	Chr12	68	SOT12-01076439
43.167	Chr12	78	SOT12-40522931
46.138	Chr12	80	SOT12-49963075
47.725	Chr12	83	SOT12-53465253
51.314	Chr12	82	SOT12-56532145
55.93	Chr12	86	SOT12-57313694
58.851	Chr12	83	SOT12-58014771
63.797	Chr12	78	SOT12-59371297
65.721	Chr12	80	SOT12-60051506
Homozygous 'B':
Map	Group	LOD	Locus
0	Chr12	13	SOT12-01076439
43.167	Chr12	1	SOT12-40522931
46.138	Chr12	1	SOT12-49963075
47.725	Chr12	1	SOT12-53465253
51.314	Chr12	0	SOT12-56532145
55.93	Chr12	0	SOT12-57313694
58.851	Chr12	0	SOT12-58014771
63.797	Chr12	1	SOT12-59371297
65.721	Chr12	2	SOT12-60051506

## Sheet: Supplementary Figure 4
Supplementary Figure 4a:
Sequences used to generate phylogenetic tree:
>CP055245.1:65887423-65887956_S._tuberosum_cult._Solyntus_chr_12
GCAGGGGCGGCTCAACGTATTTGGAGGCCTAAAACAAAATTTAAATTAAAGGCCTAAAATCTTTTAGCTGAGGCAATTAT
TAAATAAATTGTTAACATTATTCTATAAGTAATAAGTTGACAAAACTGCTTATAAACTTCTTTTTTTATTTAAAAGCACA
TAACATAAGTCAATCTAAACAGGCTTGTAATTCGCTTTATCCAACACATTAGTTTTACTATTGATTCATATTTTTGATAG
AGCTCTAACTTACATAGAGTATAAAAGGGGTATAGAAAATTACAACGCGAGAGTAAGTGAAGAGAGTGTAAGAAGACAAA
ACAACGTTTTTCTTGATTTCTTCTATTTGATTGAGGTTAAGGAGAATAAAATAATATATATATGAAAAGTACATTTATCT
TAAATAATTAATTTTTTCTATAAAAAAAATTAACACATAATTTATTGTTGGTAAAAATTTGAGGCCCCCCTAAAATTGGG
GGCCTAAGGCATATGCCTAATTTTTATAAGCATTGAGCCGGCACTGCGGTTAAA
>CP055245.1:50184907-50185437_S._tuberosum_cult._Solyntus_chr_12
CAGGGGCAGCTTAACGTATTTGGAGGCCTAAAGCGAAATTTCAATTAAAGGCCTAAAATCTTTTAGCTGAGGCAATTATT
ATATAAATTGTTAACATTATTCTATAAGTATAAGTTGACAAACTGCTTATAAATCTTTTTTTTTATTGGTTTAAAAACAC
ATGAAATAAGTCAATCTAAACAGACTTGTAATTCACTTTATCCAAAACATGATTTTTACTATTGATTCATATTTTTGATA
GAGCTCTAACTTACATATAGTATAAAAGGAGTCTAGAAAATTATAACGCGAGAGTTAGTGAAGAGAATGTAAGAAGACAA
AACAACATTTTTCTTGATTTCTTCTATTTGATTGAGGCTAAGGAGAATAAAATAATATATATATTTTTAAAGAAAAATAC
ATTTGCTTTAGATAATTAATTTTTTATATAAAAACAATTAACACATAATTTATCGTGGTAAAAATTAGAGGCCCTTAAAA
TTGGGGGCCTAAGGCATATGCCTAATTTTTATAAGCATTGAGCCAGCACTG
>CP055245.1:64370405-64370891_S._tuberosum_cult._Solyntus_chr_12
CAGTGCCGGCTCAATGCTTATAAAAATTAGGCATATGCCTTAGGCCCCCAATTTTAGGGGGCCTCAAATTAATTTTTTTT
ATAGAAAAAATTAATTATTTAAGATATATATATATATATATTATTCTCCTTAACCTCAATCAAATAGAAGAAATTAAGGA
AAATGTTGTTTTGTCTTCTTACACTCTCTTCACTAACTCTCGCGTTGTAATTTTCTAGACCCCTTTTATACTCTATGTAA
GTTAGAGCTCTATTAAAAATATGAATCAATAGTAAAAATCATGTGTTGGATAAAGCGAATTATAAGCCTGTTTAGATTGA
CTTATTTTATGTGCTTTCAAATAAATAAAAAGTTTATAAGCAGTTTTGTCAACTTATTACTTATAAAATAATGTTAACAA
TTTATATAATAATTGCCTCAACTAAAAGATTTTAGGCCTTTAATTTAAATTTCGCTTTAGGCCTCCAAGTACTTTGAGCC
GCCCCTG
>CP047567.1:6658404-6658925_S._pinnatisectum_cult._CGN17745_chr_1
CAGGGGCGGCTCAACGTATTTGGAGGCCTAAAGCGAAATTTAAATTAAAGGCCTAAAATCTTTTAGCTGAGGCAATTATT
ATATAAATTGTTAACATTATTCTATAAGTAATAAGTTGACAAAACTGCTTATAAACTTCTTTTTTATTTAAAAGCACRTA
AAATAAGTCAATCTAAAYAGGCTTGTAATTTGCTTTATCCAACACATTATTTTTACTATTGATTCATATTTTGATAGAGC
TCTAACTTACATAGAGTATAAAAGTGGTCTAGAAAATTACAACGCGAGAGTTAGTGAAGAGAGTGTAAGAAGACAAAACA
ACATTTTTCTTGATTTCTTCTATTTGATTGAGATTAAGGAGAATAAAATTTTATATATATGAAAAGTACATTTATCTTAA
ATAATTAATTTTTTCTATRAAAAAAATTAACAYATAATTTATTGTTGGTAAAAATTTGAGGCCCCCTAAAATTGGGGGCC
TAAGGCATATGCCTAATTTTTATAAGCATTGAGCCGGYACTG
>CP047567.1:62492103-62492587_S._pinnatisectum_cult._CGN17745_chr_1
GGGCGGCTCAACGTAYTTGGAGGCCTAAAGCGAAATTTAAATTAAAGGCCTAAAATCTTTTAGCTGAGGCAATTATTATA
TAAATTGTTAACATTATTTTATAAGTAATAAGTTGACAAAACTGCTTATAAACTTTTTATTTATTTAAAAGCACRTAAAA
TAAGTCAATMTAAASAGGCTTGTAATTCRCTTTATCCAACACATKATTTTTACTATTGATTCATATTTTTRATAGAGCTC
TAACTTACATAGAGTATAAAAGGGGTCTAGAAAATTACAAYGCGAGAGTTAGTGAAGAGAGTGTAAGAAGACAAAACAAC
ATTTTTCTTNAATTCTTCTATTTGATTGAGRTTAAGGAGAATAAAATAATATATATATATATCTTAAATAATTAANTTTT
TCTATAAAAAGAATTAATTTGAGGCCCCCTAAAATTGGGGGCCTAAGGCATATGCCTAATTTTTATAAGCATTGAGCCGG
CACTG
>CP046688.1:6658955-6659476_S._tuberosum_cult._P8_chr_1
CAGGGGMGGCTCAACGTACTTGGAGGCCTAAAGCGAAATTTAAATTAAAGGCCTAAAATCTTTTAGCTGAGGCAATTATT
ATATAAATTGTTAACATTATTCTATAAGTAATAAGTTGACAAAACTGMTTATAAACTTCTTTTTTATTTAAAARCACATA
AAATAAGTCAATCTAAAYAGGCTTGTAATTTGCTTTATCCAACACATGATTTTTACTATTGATTCATATTTTGATAGAGC
TCTAACTTACATAGAGTATAAAAGGGGTCTAGAAAATTACAACGMGAGAGTTAGTGAAGAGAGTGTAAAAAGACAAAACA
ACATTTTTCTTGATTTCTTCTATTTGATTGAGRTTAAGGAGAATAAAATTTTATATATATGAAAAGTACATTTATCTTAA
ATAATTAATTTTTTCTATRAAAAAAATTAACAYATAATTTATTRTTGGTAAAAATTTGAGGCCCCCTAAAATTGGGGGCC
TAAGGCATATGCCTAATTTTTATAAGCATTGAGCCGGTACTG
>CP046688.1:62517989-62518473_S._tuberosum_cult._P8_chr_1
GGGCGGCTCAACGTAYTTGGAGGCCTAAAGCGAAATTTAAATTAAAGGCCTAAAATCTTTTAGCTGAGGCAATTATTATA
TAAATTGTTAACATTATTTTATAAGTAATAAGTTGACAAAACTGCTTATAAACTTTTTATTTATTTAAAAGCACRTAAAA
TAAGTCAATCTAAACAGGCTTGTAATTCRCTTTATCCAACACATKATTTTTACTATTGATTCATATTTTTRATAGAGCTC
TAACTTACATAGAGTATAAAAGGGGTCTAGAAAATTACAAYGCGAGAGTTAGTGAAGAGAGTGTAAGAAGACAAAACAAC
ATTTTTCTTAAATTCTTCTATTTGATTGAGRTTAAGGAGAATAAAATAATATATATATATATCTTAAATAATTAATTTTT
TCTATAAAAAAATTTAATTTGAGGCCCCCTAAAATTGGGGGCCTAAGGCATATKCCTAATTTTTATAAGCATTGAGCCGG
CASTG
>CP046688.1:66725944-66726395_S._tuberosum_cult._P8_chr_1
CAGGGGCGGCTCAACGTACTTGGAGGCCTAAAGCGAAATTTCAATTAAAGGCCTAAAATCTTTTAGCTAGCAATTANNNN
NNNNNNNNNNNNCATTATTCTATAAGTAATACGTTGACAAAACAGCTTATAAGCTTCTTCTTTTTCTTTTTTTTTTATTT
AAAAACACATAAAATAAGTCAATCTAAACAGGCTTGTAATTCACTTTATCCAAAACATGATTTTTACTATTTATTCATAT
TTTTTATAGAGCTCTAACTTACCTATAGTATAAAAGGAGTCTAGAAAATTACAGTGCGAGAGTTAGTGAAGAGAATGTAA
GAAGACGAAACAAATTTTTCTTGACTTCTTCTATTTATTGAGGTTAAGGTGAATAAAATAATATATATATTTTTTAAGAA
AAATATATTTATCTTAGATAATTATTTTTTTCTATAAAAAAAATTAACACAT
>CP055234.1:7694918-7695439_S._tuberosum_cult._Solyntus_chr_1
CAGGGGCGGCTCAACGTACTTGGAGGCCTGAAGCAAAATTTAAATTAAAGGCCTAAAATCTTTTAGCTGAGGCAATTATT
ATATAAATTGTTAACATTATTCTATAAGTAATAAGTTGACAAAACTGCTTATAAACTTCTTTTTTATTTAAAAACACATA
AAATAAATCAATCTAAATAAGCTTGTAATTTGCTTTATCCAACACATGATTTTTACTATTGATTCATATTTTGATAGAGC
TCTAACTTACATAGAGTATAAAAGTGGTCTAGAAAATTACAACGCGAGAGTTAGTGAAGAGATTGTAAAAAGACAAAACA
ACATTTTTCTTGATTTCTTCTATTTGATTTAGGTTAAGGAGAATAAAATTTTATATATATGAAAAATACATTTATCTTAA
ATAATTAATTTTTTCTATAAAAAAAATTAACACATAATTTATTATTGGTAAAAATTTGAGGCCCCCTAAAATTGGGGGCC
TAAGGCATATGCCTAATTTTTATAAGCATTCAGCCGGTACTG
>CP055234.1:57046587-57047115_S._tuberosum_cult._Solyntus_chr_1
CAGTGCCGGCTCAATGCTTATAAAAATTAGGCATATGCCTTAGGCCCCCAATTTTAGGGGGCCTCTAATTTTTACCACGA
TAAACTATGTGTTAATTGTTTTTATAGAAAAAATTAATTATCTAAAACAAATGTATCTTTCTTTAAAAAATATATATTAT
TTTATTCTCCTTAACCTCAATTAAATAGAAGAAATCAAGAAAAAAATTGTTTTGTCTTCTTACATTCTCTTCACTAACTC
TCGCGTTGTAATTTTCTAGACCCCTTTTATACTATATGTAAGTTAGAGCTCTATCAAAAATTGAATCAATAGTAAAAATC
ATGTTTTGGATAAAGTGAATTATAAGCATGTTTAGATTGACTTATTTCATGTGTTTTTAAACAAAAAAAAAAGGTTTATA
AGCAGTTTTGTCAACTTATTACTTTTAGAATAATGTTAACAATATATATAATAATTGCCTTAGCTAAAAGATTTTAGGCC
TTTAATTGAAATTTCGCTTTAGGCCTCCAAGTATGTTGAGCCGCCCCTG
>CP055234.1:57737253-57737783_S._tuberosum_cult._Solyntus_chr_1
CAGTGCCGGCTCAATGCTTATAAAAATTAGGCATATGCCTTAGGCCCCCAATTTTAGGGGGCCTCTAATTTTTACCACGA
TAAACTATGTGTTAATTGTTTTTATAGAAAAAATTAATTATCTAAAACAAATGTATCTTTCTTTAAAAATATATATTATT
TTATTCTCCTTAACCTCATTTAAATAGAAGAAATCAAGAAAAAATTTGTTTTGTCTTCTTACATTCTCTTCACTAACTCT
CGCGTTGTAATTTTCTAGACCCCTTTTATACTATATGTAAGTTAGAGCTCTATCAAAAATTGAATCAATAGTAAAAATCA
TGTTTTGGATAAAGTGAATTACAAACATGTTTAGATTATCTTATTTCATGTGTTTTTAAACAAAAAAAAAGGTTTATAAG
CAGTTTTGTCAACTTATTACTTATATATAGAATAATGTTAACAATCTATATAATAATTGCCTCAGCTAAAAGATTTTAGG
CATTTAATTGAAATTTCGCTTTAGGCCTCCAAGTATGTTGAGCCGCCCCTG
>CP055234.1:51986065-51986595_S._tuberosum_cult._Solyntus_chr_1
CAGTGCGGGCTCAATGCTTTTAAAAATTAGGCATATGCCTTAGGCCCCAATTTTAGGGGGCCTTTAATTTTTACCACGAT
AAATTATGTGTTAATTGTTTTTATAGAAAAAATTAATTTTCTAAAGCAAATGTATTTTTCTTTAAAAAATATATATTATT
TTATTCTCCTTAACCTCAATCAAATAGAAGAAATCAAGAAAAATGTTGTTTTGTCTTCTTACATTCTCTTCACTAACTCT
CGCGTTATAATTTTCTATACTCCTTTTATACTATATGTAAGTTAGAGCTCTATCAAAAATGTGAATCAATAGTAAAAATC
ATGTTTTGGATAAAGTGAATTACAAATCTGTTTAGATTGACTTATTTCATGTGCTTTTAAACCAATAAAAAAAAAGGTTT
ATAAGCAGTTTGCCAACTTATTACTTAGAGAATAATTTTAACAATTTATATAATAATTGCCTCAACTAAAAGATTTTAGG
CCTTTAATTGAAATTTCGCTTTAGGCCTCCAAATACGTTGAGACGCCCCTG
>CP046681.1:56364967-56365495_S._tuberosum_cult._P8_chr_12
CAGTGCCGGCTCAATGCTTATAAAAATTAGGCATATGCCTTAGGCCCCCAATTTTAGGGGGCCTCTAATTTTTACCACGA
TAAATTATGTGTTAATTGTTTTTATAGAAAAAATTAATYATCTAAARCAAATGTATTTTCTTTAAAAAATATATATTATT
TTATTCTCCTTAACCTCAATCAAATAGAAGAAATCAAGAAAAATGTTGTTTTGTCTTCTTACATTCTCTTCACTAACTCT
CGCGYTGTAATTTTCTAGACCCCTTTTATACTATATGTAAGTTAGAGCTCTATCAAAAATATGAATCAATAGTAAAAAAT
CATGTTTTGGATAAAGTGAATTACAAGCCTGTTTAGATTGACTTATTTCATGTRTTTTTAAACAAAAAAAAAGGTTTATA
AGCAGTTTTGTCAACTTATTACTTATAGAATAATGTTAACAATTTATATAATAATTGCTTTAGCTAAAAGATTTTAGGCC
TTTAATTGAAATTTCGCTTTAGGCCTCCAAGTACGTTGAGCCGCCCCTG
>CP046695.1:21956191-21956713_S._tuberosum_cult._MSH/14-112_chr_2
CGGCTCAACGTACTTGGAGGCCTAAAGCGAAATTTCAATTAAAGGCCTAAAATCTTTTAGCTGAGGCAATTATTATATAA
ATTGTTAACATTATTCTRTAAGTAATAAGTTGACAAAACTGCTTATAAACCTTTTTTTTTTGTTTAAAAATACATGAAAT
AAGTCAATCTAAACAGGCTTGTAATTCACTTTATCCAAAACATGATTTTTACTATTGATTCATATTTTTGATAGAGCTCT
AACTTACATATAGTATAAAAGGGATCTAGAAAATTACAACGCGAAAGTTAGTGAAGAGAATGTAAGAAGACAAAACAACA
TTTTTCTTGATTTCTTCTATTTGATTGAGGTTAAGGAGAATAAAATAATATATATTTTTAAAGAAAAATACATTTGTTTT
AGATGATTAATTTTTTCTATAAAAACAATTAACACATAATTTATCGTGGTTAAAATTAGAGGCCCCCTAAAATTGGGGGC
CTAAGGCATATGCCTAATTTTTATAAGCATTGAGCCGGCACTG
>CP046695.1:20575822-20576280_S._tuberosum_cult._MSH/14-112_chr_2
GGGACCTCAAATTTTTACCAACAATAAATTATATGTTAATTTTTTTTATAGAAAAAATTAATTATTTAAGATAAATGTAY
TTTTCATATATATATATATATATAATTTTATTCTCCTTAAYCTMAATCAAATAGAAGAAATCAAGAAAAATGTTGTTTTT
GTCTTCTTACAMTCTCTTCACTAACTCTCGCRTTRTAATTTTCTAGACCCCTTTTATACTCTATGTAAGTTAGAGCTCTA
TCAAAAATATGAATCAATAGTAAAAATMATGTGTTGGATAAAGYAAATTACAAGCCTGTTTAGATTGACTTRTTTTATGT
GYTTTTAAATAAAAAAGAAGTTTATAAKCAGTTTTGTCAACTTATTACTTATAGAATAATGTTAACAATCTCAGCTAAAA
GATTTTAGGCCTTTAATTTAAATTTCGCTTTAGGCCTCCAAGTACGTTGAGCCGCCCCT
>CP055243.1:39653074-39653604_S._tuberosum_cult._Solyntus_chr_10
CAGTGCCGGCTCAATGCTTATAAAAATTAGGCATATGCCTTAGGCCCCCAATTTTAGGGGGCCTCTAATTTTTACCACGA
TAAATTATGTGTTAATTATTTTTATAGAAAAAAGTAATCATCTAAAACAAATGTATTTTTCTTTTAAAAATATATATTAT
TTTATTCTCCTTAACCTCAATCAAATAGAAGAAATCAAGAAAAATGTTGTTTTGTCTTTTTACATTCTCTTCACTAACTC
TCGCATTGTAATTTTCTAGACCCCTTTTATACTATATGTAAGTTAGAGCTCTATCAAAAATATGAATCAATAGTAAAAAA
TCATGTTTTGGATAAAGTGAATTACAAGCCTGCTTGGATTGACTTATTTCATGTATTTTTAAACAAAAAAAAAAGGTTTA
TAAGCAGTTTTGTCAACTTATTACTTATAGAATAATGTTAACAATTTATATAATAATTGCCTCAGCTAAAAGATTTTAGG
CCTTTAATTGAAATTTTACTTTAGGCCTCCAAGTACGTTGAGCCGCCCCTG
>CP055243.1:42160096-42160626_S._tuberosum_cult._Solyntus_chr_10
GCAGTGCCGGCTCAATGCTTATAAAAATTAGGCATATGCCTTAGGCCCCCAATTTTAGGGGGCCTCTAATTTTTACCGCA
ATAAATTATGTGTTAATTTTTTTATAGAAAAAAATAATTATCTACGATAAATATATTTTTCTTAAAAAATATATATATTA
TTTTATTCTCCTTAACCTCAATAAATAAAAGAAATCAAGAAAAATGTTTGGTCTTCTTACATTCTCTTCACTAACTCTCG
CATTGTAATTTTCTAGACCCCTTTTATACTATATGTAAGTTAGAGCTCTATAAAAAATATGAATCAATAGTAAATATCAT
GTTTTGGATAAAGTGAGTTACAAGCCTGTTTAGATTGACTTATTTTATGTGTTTTTAAATCAAAAAAAGAAGAAGAAGCT
TATAAGCAGTTTTGTCAACTTATTACTTATAGAATAATGTTAACAATTTATATAACAATTGCTAGCTAAAAAATTTTAGG
CCTTTAATTGAAATTTCGCTTTAGGCCTCCAAGTACGTTGAGCCACCCCTG
>CP055243.1:29860940-29861320_S._tuberosum_cult._Solyntus_chr_10
ATAAATATATTATTTTATTCTCCTTAACCTCAATCAAATAGAAGAAATTAAGAAAAATGTTGTTTTGTCTTCTTACACTC
TCTTCACTAACTCTCGCGTTGTAATTTTCTAGGCCCCTTTTAGACTCTATGTAAGTTAGAGCTCTATTAAAAATATGAAT
CAATAGTAAAAATCATGTGTTGGATAAAGCGAATTACAAGCCTGTTTAGATTGACTTATTTTATGTGCTTTTAAATTAAA
AAAAAGTTTATAAGCAGTTTTGTCAACTTATTACTTATAAAATAATATTAACAATTTATATAATAATTGCCTCAGCTAAA
AGATTTTAGGCCTTTAATTTAAATTTTGCTTTAGGCCTCCAAGTACGTTGAGCCGCCCCTG
>CP055238.1:52629265-52629796_S._tuberosum_cult._Solyntus_chr_5
CAGTGCCGGCTCAATGCTTATAAAAATTAGGCATATGCCTTAGGTCCCCAATTTTAGGGGGCCTCTAATTTTTATCACGA
TAAATTATGTGTTAATTGTTTTTATAGAAAAAATTAATTATCTAAAATAAATGTATTTTTCTTTAAAAAATTATATATTA
TTTTATTCTCCTTAACCTCAATCAAATAGAAGAAATCAAGAAAAATGTTGTTTTGTTTTCTTACATTCTCTTCACTAACT
CTAGCGTTGTAATTTTCTAGACCCCTTTTATACTATATGTAAATTAGAGCTCTATCAAAAATATGAATCAATAGTAAAAA
TCATGTTTTGGATAAAGTGAATTACAAGCCTGTTTAGATTGACTTATTTTATGTGTTTTTAAATTAAAAAAAAAAAGTTT
ATGAGCAGTTTTGTCAACTTATTACTTATAGAATAATGTTAACAATTTATATAATAATTGCCTCATCTAAAAGATTTTAG
GCCTTTAATTGAAATTTCGCTTTAGGCCTTCAAGTACGTTGAGCCACCCCTG
>CP055238.1:2024676-2025204_S._tuberosum_cult._Solyntus_chr_5
GCAGTGGCGGCTCAATACTTATAAAAATTAGGCATATGCCTTAGGCCCCCAATTTTAGGGGCCTCTAATTTTTACCACAA
TAAATTATGTGTTAATTTTTTTTATAGAAAAAATTATTTATCTAAGATAGAGTATTTTTCTTAAAAAAATATATATTATT
TTATTCTCCTTAACCTCAATCAAATAGAAGAAATAAAAAAAAATGTTGTTTTGTCTTTTTACATTCTCTTCACTAACTCT
CGCATTGTAATTTTCTAGACCCCTTTTATGCTATATGTAAGTTAGAGCTCTATCAAAAATATGAATCAATAGTAAAAATC
ATGTTTTGGATAAAGTGAATTACAAGCCTGTTTAGATTGACTTATTTTATGTGTTTTTAAACCAAAAAAGAAGAAGCTTA
TAAGCAGTTTTGTCAACTTATTACTTATAGAATAATGTTAACAATTTATATAATAATTGCTAGCTAAAAGATTTTAGGCC
TTTAATTGAAATTTCGCTTTAGACCTCCAAGTATGTTGAGCCTCCCCTG
>CP055238.1:6133268-6133702_S._tuberosum_cult._Solyntus_chr_5
CAGGGGCAGCACAACGTACTTGGAGGTCTAAAGCGAAATTTAAATTAAAAGCCTAAAATCTTTTAGCTGAGGCAATTATT
ATATAAATTGTTAACATTATTCTATAAGTAATAAGTTGACAAAACTGCTTATAAACTTCTTTTTTATTTAAAAGCACATA
AAATAAGTCAATCTAAACAGGATTATAATTCGCTTTATCCAACACATGATTTTTACTATTGATTCATATTTTTAGTAGAG
CTCTAACTTACATAGAGTATAAGAGGGGTCTAGAAAATTACAACGCGAGAGTTGGTGAAGAGAGTGTAAGAAGACAAAAC
AACATTTTTCTTAATTTCTTCTAATAGATTGAGGTTAAGGAGAATAATATATATATATATATATATATGAAAAATACATT
TATCTTAAATAATTATTTTTTTCTATAAAGAAAAT
>CP055238.1:3759804-3760289_S._tuberosum_cult._Solyntus_chr_5
CAGGGGCGGCTCAACGTACTTGGAGGCCTAAAGCAAAATTTAAATTAAAGGCCTAAAATCTTTTAGCTGAGGCAATTATT
ATATAAATTGTTAACATTATTTTATAAGTAATAGGTTGACAAAACTGTTTATAAACTTTTTTTTTAATTTAAAAGCACAT
AAAATAAGTCAATCTAAACAGGCTTGTAATTCGCTTATCCAACACATGATTTTTACTATTGATTCATATTTTTAATAGAG
CTCTAACTTACATAGGGTATAAAAGGGGTCTAGAAAATTACAACGCGAGAGTTAGTGAAGAGAGTGTAAGAAGACAAAAC
AACATTTTTCTTAATTTCTTCTATTTGATTGAGGTTAAGGAGTATAAAATAATATATATATATATCTTCAATAATTATTT
TTTTCTATAAAAAAATTTAATTTGAGGCCCCCTAAAATTGGGGGCCAGGCATATGCCTAATTTTTATAAGCATTGAGCCG
GCACTG
>CP046697.1:56336068-56336596_S._tuberosum_cult._MSH/14-112_chr_12
CAGTGCCGGCTCAATGCTTATAAAAATTAGGCATATGCCTTAGGCCCCCAATTTTAGGGGGCCTCTAATTTTTACCACGA
TAAATTATGTGTTAATTGTTTTTATAGAAAAAATTAATYATCTAAARCAAATGTATTTTCTTTAAAAAATATATATTATT
TTATTCTCCTTAACCTCAATCAAATAGAAGAAATCAAGAAAAATGTTGTTTTGTCTTCTTACATTCTCTTCACTAACTCT
YGCGTTRTAATTTTCTAGACCCCTTTTATACTATATGTAAGTTAGAGCTCTATCAAAAATATGAATCAATAGTAAAAAAT
CATGTTTTGGATAAAGTGAATTACAAGCCTGTTTAGATTGACTTATTTCATGTATTTTTAAACAAAAAAAAAGGTTTATA
AGCAGTTTTGTCAACTTATTACTTATAKAATAATGTTAAYAATTTATATAATAATTGCTTTAGCTAAAAGATTTTAGGCC
TTTAATTGAAATTTCGCTTTAGGCCTCCAAGTACGTTGAGCCGCCCCTG
>CP047558.1:56298426-56298954_S._pinnatisectum_cult._CGN17745_chr_12
CAGTGCCGGCTCAATGCTTATAAAAATTAGGCATATGCCTTAGGCCCCCAATTTTAGGGGGCCTCTAATTTTTACCACGA
TAAATTATGTGTTAATTGTTTTTATAGAAAAAATTAATCATCTAAAGCAAATGTATTTTCTTTAAAAAATATATATTATT
TTATTCTCCTTAACCTCAATCAAATAGAAGAAATCAAGAAAAATGTTGTTTTGTCTTCTTACATTCTCTTCACTAACTCT
TGCGTTGTAATTTTCTAGACCCCTTTTATACTATATGTAAGTTAGAGCTCTATCAAAAATATGAATCAATAGTAAAAAAT
CATGTTTTGGATAAAGTGAATTACAAGCCTGTTTAGATTGACTTATTTCATGTATTTTTAAACAAAAAAAAAGGTTTATA
AGCAGTTTTGTCAACTTATTACTTATATAATAATGTTAATAATTTATATAATAATTGCTTTAGCTAAAAGATTTTAGGCC
TTTAATTGAAATTTCGCTTTAGGCCTCCAAGTACGTTGAGCCGCCCCTG
>CP046687.1:48951231-48951760_S._tuberosum_cult._P8_chr_9
CAGGGGCGGCTCAACGTACTTGGAGGCCTAAAGCGAAATTTCAATTAAAGGTAAAATCTTTTAGTTGAGGCAATTATTAT
ATAAATTGTTAACATTATTCTATAAGTAATAAGTTGACAAACTGCTTATAAACCTTTTTTTTATTGGTTTAAAAACACAT
NAAATAAGTCAATCTAAACAGGCTTGTAATTCACTTTATCCAAAACATGATTTTTACTATTGATTCATATTTTTGATAGA
GCTCTAACTTACATATAGTATAAAAAGGGTCTARAAAATTAYAACGCGAGAGTTAGTGAAGAGAATGTAAGAAGACAAAA
CAACTATTTTTCTTGATTTCTTCTATTTGATTGAGGTTAAGGAGAATAAAATAATATATATTTTTTAAAAAAAAATACAT
TTGYTTTAGATAATTAATTTTTTCTATAAAAACAATTAACACATAATTTATYGTGGTAAAAATTAGAGGCCCCCTAAAAT
TGGGGGCTAAGGCATATGCCTAATTTTTATAAGCATTGAGCCGGCACTGC
>CP046687.1:44550218-44550753_S._tuberosum_cult._P8_chr_9
CAGTGCCGGCTCAATGCTTATAAAAATTAGGCATATGCCTTAGGCCCCCAATTTTAGGGGGCCTCTAATTTTTACCACGA
TAAATTATGTGTTAATTGTTTTTATAGAAAAATTAATCATCTAAAACAAATGTATTTTAAAAAAATATATATATATATTA
TTTTATTCTCCTTAACCTCAATCAAATAGAAGAAATCAAGAAAAATGTTGTTTTGTCTTCTTAAATTCTCTTCACTAACT
CTCGCGTTCGCGTTGTAATTTTCTAGACCCCTTTTATACTATGTGTAAGTTAGAGCTCTATCAAAAATATGAATCAATAG
TAAAAAATCATGTTTTGGATAAAGTGAATTACAAGCCTRTTTAGATTGACTTATTTCATGTATTTTTAAACAAAAAAAAG
GTTTATAAGCAGTTTTGTCAAYTTATTACTTATAGAATAATGTTAACAATTTATATAATAATTGCCTCAGCTAAAAGATT
TTAGGCCTTTAATTGAAATTTCRCTTTAGGCCTCCAAGTACGTTGAGCCGCCCCTG
>CP046687.1:5318194-5318720_S._tuberosum_cult._P8_chr_9
AGTGMCGACTCAATGCTTATAAAAAAATTAGGCATATGCCKTAGTCCCCCAATTTTAGRGGGCCTCTAATTTTTACCACA
ATAAATTATGTGTTAATTTTTTTATAGAAAAAATWAATTATCTAAGATAAATGYATTTTTCTTAAAAAATATATATATAT
TATTTTATTCTCCTTAACCTCAATCAAATARAAGAAATCAAGAARAATGTTGTTTTGTCTTCTTGCATTCTCTTCACTAA
CTCTYGCATTGTAATTTTCTAGACCYCTTTTATACTATAKGTAAGTTACAACTCTATCAAAAATATGAATCAATAGTAAA
AATCATGTTTTGGATAAAGTGAATTACAAGCYTGTTTAGATTGACTTATTTTATGTGTTTTTAAACAAAAAGAAGAAGAA
GCTTATAAGCAGTTTTGTCAACTTATTACTTAYAGAATAATGTTAAMAATTTATATAATAATTGCTAGCTAAAAGATTTT
AGGCSTTTAATTAAAAAATTTCTTTAGGCCTCCAARTACRTTGAGCC
>CP046687.1:47930525-47931064_S._tuberosum_cult._P8_chr_9
CAGGGGCGGCTCAACGTACTTGGAGGCCTAAAGCGAAATTTCAATTAAAGGCCTAAAATCTTTTAGCTAGCAATTATTAT
ATAACTTGTTAACATTATTCTATAAGTAATAAGTTGACAAAACAGCTTATAAGCTTCTTCTTTTTCTTTTTTTTTTTGAT
TTAAAAACACATAAAATAAGTCAATCTAAACAGGCTTGTAATTCACTTTATCCAAAACATGATTTTTACTATTTATTCAT
ATTTTTTATAGAGCTCTAACTTACCTATAGTATAAAAGGAGTCTAGAAAATTACAGTGCGAGAGTTAGTGAAGAGAATGT
AAGAAGACGAAACAAATTTTTCTCGACATCTTCTATTTATTGAGGTTAAGGTGAATAAAATAATATATATATTTTTTAAG
AAAAATATATTTATCTTAGATAATTATTTTTTTCTATAAAAAAAATTAACACATAATTTATTGTGGTAAAAATTAGAGGC
CCCCTAAAATTGGGGGCCTAAGGCATATGCCTAATTTTTATAAGCATTGAGCCGGCACTG
>CP046680.1:21958768-21959290_S._tuberosum_cult._P8_chr_2
CGGCTCAACGTACTTGGAGGCCTAAAGTGAAATTTCAGTTAAAGGCTTAAAATTTTTTAGCTGAGGCAATTATTATATAA
ATTGTTAACATTATTCTATAAGTAATAAGTTGACAAATCTGCTTATAAACCTTTTTTTTTTGTTTAAAAACACATGAAAT
AAGTCAATCTACACAGGCTTGTAATTCACTTTATCCAAAACATGATTTTTACTATTGATTCATATTTTTGATAGAGCTCT
AACTTACATATAGTATAAAAGGGATCTAGAAAATTACAACGCGAAAGTTAGTGAAGAGAATGTAAGAAGACAAAACAACA
TTTTTCTTGATTTCTTCTATTTGATTGAGGTTAAGGAGAATAAAATAATATATATTTTTAAAGAAAAATACATTTGTTTT
AGATGATTAATTTTTTCTATAAAAAYAATTAACACATAATTTATCGTGGTTAAAATTAGAGGCCCCCTAAAATTGGGGGC
CTAAGGCATATGCCTAATTTTTATAAGCATTGAGCCGGCACTG
>CP046680.1:20578351-20578857_S._tuberosum_cult._P8_chr_2
AGTACCGGCTCAATGCTTATAAAAATTAGGCATATGCCTTAGCCCTCAGGGACCTCAAATTTTTACCAACAATAAATTAT
GTGTTAATTTTTTTTATAGAAAAAATTAATTATTTAAGATAAATGTACTTTTCATATATATATATATATAWAATTTTATT
CTCCTTAATCTCAATCAAATAGAAGAAATCAAGAAAAATGTTGTTTTTGTCTTCTTACACTCTCTTCACTAACTCTCGCG
TTGTAATTTTCTAGACCCCTTTTATACTCTATGTAAGTTAGAGCTCTATCAAAAATATGAATCAATAGTAAAAATMATGT
GTTGGATAAAGYAAATTACAAGCCTGTTTAGATTGACTTATTTTAYGTGTTTTTAAATAAAAAAGAAGTTTATAAGCAGT
TTTGTCAACTTATTACTTATAGAATAATGTTAACAATNNNNNNTAAAAGATTTTAGGCCTTTAATTTAAATTTCGCTTTA
GGCCTCCAAGTACGTTGAGCCGCCCCT
>CP055240.1:3005113-3005643_S._tuberosum_cult._Solyntus_chr_7
GCAGTGCCGGCTCAATGCTTATAAAAATTAGGCATATGCCTTAGGCCCCCAATTTTAGGGGCCTATAATTTTTACCACGA
TAAATTATGTGTTAATTGTTTTTATAGAAAAAATTAATTATCTAAAACAAATGTATTTTTCTTTAAAAAATATATATTAT
TTTATTCTCCTTAACTTCAATCAAATAGAAGAAGTCAAGAAAAACGTTGTTTTGTCTTCTTACATTTTCTTCACTAACTC
TCGCGTTGTAATTTCTAGACCCCTTTTATACTATATGTAAGTTAGAGCTCTATCAAAAATATGAATCAATAGTAAAAATC
ATGTTTTGGATAAAGTGAATTACAAGCCTGTTTAGATTGACTTATTTCATGTGTTTTTAAATCAATAGAAAAAAGGTTTA
TAAGCAATTTGTCAACTTATTACTTATAGAATAATGTTAACAATTTATATAATAATTGCCTCAGCTAAAAGATTTTAGGC
CTTTAATTAAAATTTCGCTTTAGGCCTCTAAGTGCGTTGAGCCGCCCTTGC
>CP055240.1:23262350-23262889_S._tuberosum_cult._Solyntus_chr_7
CAGGGGCGGCTCAACGTACTTGGAGGCCTAAAGCGAAATTTCAATTAAAGGCCTAAAATCTTTTAGCTAGCAATTATTAT
ATAACTTGTTAACATTATTCTATAAGTAATAAGTTGACAAAACAGCTTATAAGCTTCTTCTTTTTCTTTTTTTTTTGATT
TAAAAACACATAAAATAAGTCAATCTAAACAGGCTTGTAATTCACTTTATCCAAAACATGATTTTTACTATTTATTCATA
TTTTTTATAGAGCTCTAACTTACCTATAGTATAAAAGGAGTCTAGAAAATTACAGTGCGAGAGTTAGTGAAGAGAATGTA
AGAAGACGAAACAAATTTTTCTCGACTTCTTCTATTTATTGAGGTTAAGGTGAATAAAATAATATATATATTTTTTAAGA
AAAATATATTTATCTTAGATAATTATTTTTTTCTATAAAAAAAATTAACACATAATTTATTGTGGTAAAAATTAGAGGCC
CCCTAAAATTGGGGGCCTAAGGCATATGCCTAATTTTTATAAGCATTGAGCCGGCACTGC
>CP055237.1:67658441-67658971_S._tuberosum_cult._Solyntus_chr_4
CAGGGGCGGCTCAACATACTTGGAGGCCTAAAGCGAAATTTCAATTAAAGGCCTAAAATCTTTTAGCTGAGGCAATTATT
ATATAAATTGTTAACATTATTCTATAAGTAATAAGTTGACAAAACTACTTATAAACCTTTTTTTTTTGTTTAAAAACACA
TGAAATAAGTCAATCTAAACATGCTTGTAATTCACTTTATCCAAAACATGATTTTTACTATTGATTCAATTTTTGATAGA
GCTCTAACTTATATATAGTATAAAAGGGGTCTAGAAAATTACAACGCGAGAGTTAGTAAAGAGAATGTAAGAAGACAAAA
TAATTTTTTTCTTGATTTCTTCTATTTAATTGAGGTTAAGGAGAATAAAATAATATATATTTTTTAAAGAAAGATATATT
TGTTTTAGATAATTAATTTTTTCTATAAAAAACAATTAACACATAATTTATCGTGGTAAAAATTAGAGGCCCCCTAAAAT
TGAGGGCCTAAGGCATATGCCTAATTTTTTTAAGCATTGAGCCGGCACTGC
>CP055237.1:41831827-41832366_S._tuberosum_cult._Solyntus_chr_4
CAGGGGCGGCTCAACGTACTTGGAGGCCTAAAGCGAAATTTCAATTAAAGGCCTAAAATCTTTTAGCTAGCAATTATGAT
ATAACTTGTTAACATTATTCTATAAGTAATACGTTGACAAAACAGCTTATAAGCTTCTTCTTTTTCTTTTTTTTTTGATT
TAAAAACACATAAAATAAGTCAATCTAAACAGGCTTGTAATTCACTTTATCCAAAACATGATTTTTACTATTTATTCATA
TTTTTTATAGAGCTCTAACTTACCTATAGTATAAAAGGAGTCTAGAAAATTACAGTGCGAGAGTTAGTGAAGAGAATGTA
AGAAGACGAAACAAATTTTTCTTGACTTCTTCTATTTATTGAGGTTAAGGTGAATAAAATAATATATACATTTTTTAAGA
AAAATATATTTATCTTAGATAATTATTTTTTTCTATAAAAAAAATTAACACATAATTTATTGTGGTAAAAATTAGAGGCC
CCCTAAAATTGGGGGCCTAAGGCATATGCCTAATTTTTATAAGCATTGAGCCGGCACTGC
>CP055237.1:23449041-23449538_S._tuberosum_cult._Solyntus_chr_4
CAGTGCCGGCTCAATGCTTATAAAAATTAGGCATATGCCTTAGGCCCCCAATTTTAGGGGACCTCGAATTAAATTTTCTT
ATAGAAAAAATTAATTATTTAATATTAATATATATATATATATATATTATTTTATTCTCCTTAACCTCAATCAAATAGAG
AAATTAAGAAAAATGTTGTCTTGTCTTCTTACACTCTCTTCACTAACTCTCGCGTTGTAATTTTTTAGACCCCTTTTATA
CTCTATGTAAGTTAGAGCTCTATTAAAAATATGAATCAATAGTAAAAATCATGTGTTGGATAAAGCGAATTACAAGCCTG
TTTAGATTGATTTATTTTATGTGCTTTTAAATTAAAAAAAAAATTATAAGCAGTTTTGTCAACTTATTACTTATAAAATA
ATGTTAACAATTTATATAATAATTGCCTCAGCTAAAAGATTTTAGGCCTTTAGTTTAAATTTAGCTTTAAGTCTCCAAGT
ACGTTGAGCCGCCCTTGC
>CP055237.1:52194988-52195449_S._tuberosum_cult._Solyntus_chr_4
TTTACCACGATAAATTATGTGTTAATTGTTTTTATAGAAAAAATTAATCATCTAAAACAAATGTATTTTTCTTTAAAAAA
TATATATTATTGTATTCTCCTTAACCTCAATCAAATAGAAGAAATCAAGAAAAATGTTGTTTTGTCTTCTTACATTCTCT
TCACTAACTCTCGCGTTGTAATTTTCTAGACCCTTTTTATACTATATGTAAGTTAGAGCTCTATCAAAAATATGAATCAA
TAGTAAAAAATCATGTTTTGAATAAAGTGAATTACAAGCCTGTTTAGATTGACTTATTTCATGTATTTTTAAACAAATAA
AAAAGGTTTATAAGTAGTTTTGTCAACTTATTACTTATAGAATAATGTTAACAATTTATATAATAATTGCCTCAGCTAAA
AGATTTTAGGCCTTTAATTGAAATTTCGCTTTAGGCCTCCAAGTACGTTGAGCCGCCCCTGC
>CP055237.1:3459037-3459523_S._tuberosum_cult._Solyntus_chr_4
GCAGTGCCGGCTTAATGCTTATAAAAATTAGGCATATGCCTTAGGCCCCCAATTTTAGGGGGCCTCAAATTAATATTTTT
TTTAGAAAAAATTAATTATTTAAGATATATATATATTATTTTATTCTCCTTAACCTCAATCAAATAGAAGAAATTAAGAA
AATTGTTGTTTTGTCTTCTTACACTCTCTTCACTAACTCTTGCGTTGTAATTTTCTAGACCCCTTTTATACTCTGTGTAA
GTTAAAGCTCTATTAAAAATATGAATCAATAGTAAAAATCATGTGTTGGATAAAGCGAATTACAAGCCTGTTTAGATTGA
CTTATTTTATGTGCTTTTAAATAAAAAAAAGTTTATAAGCAGTTTTGTCAACTTATTACTTATAGAATAATGTTAACAAT
TTATATAATAATTGCCTCAGCTAAAAGATTTTAGGCCTTTAATTTAAGTTTCGCTTTAGGCCTCCAAGTACGTAGAGCCG
CCCCTGC
>CP055237.1:7312678-7313230_S._tuberosum_cult._Solyntus_chr_4
CAGTGCCGGCTCAATGCTTATAAAAATTAGGCATATACCTTAGGCCCCCAATTGTAGGGGGCCCCTAATTTTTAGTGCGA
TAAATTATGTATTAATTGTTTTTATAGAAAAAATTAATCATCTAAAACAAATGTATTTTTTAAAAATGTATTTTTTTTAA
ATATATATATATATATATATTATTTTATTCTCCCTAACCTCAATCAAATAGAAGAAATCAAGAAAAATGTTGTTTTGTCT
TCTTACATTCTCTTCACTAACTCTCGCGTTGTAATTTTCTAGACAACTTTTATACTATATGTAAGTTAGAGCTCTATCAA
AAATATGAATCAATAGTAAAAAATCATGTTTTGGATAAAGTGAATTTCAAGCCTGTTTAAATTGACTTATTTCATGTATT
TTTAAACAAAAAAAAAGGTTTATAAGCAGTTTTGTCAACTTATTACTTATAGAATAATGTTAACAATTTATATAATAATT
GCCTCAGCTAAAAGATTTTAGGCCGTTAATTGAAATTTCGCTTTAGGCCTCCAAGTACGTTGAGCCGCCCCTG
>CP055237.1:60053571-60054102_S._tuberosum_cult._Solyntus_chr_4
GCAGGGACAACTCAACATATTTGGAGGCCTAAAGCGAAATTTCAATTAGAGGTCTAAATTTTTTTAAATGAGGCAAGTAT
TATATGAATTGTTAACATTATTCTATAAGTATTAAGTTGACAAAATTGCTTATAAACTTTTTTTTGGTTTAAAAACACAT
AAAATAAGTCAATCTACTTGCGATTTACTTTATTCAACTCATTTTTACTATTGATTTACTATATTTTTGACAGAGTATTA
TTCTAACTTATCATAGAGTATAAAAGGGGTTTAAAAAATAATAATATGACTGTTAGCGATAAGAAGGTAAGAAGACAAAA
CAAAGTTTTCTTGATTTCTTCTATTTGATTGAGATTAAGGAGAATAAAATAATATGATTTATTTTATAAAAGAGATACAT
TTATCATAAATAATTAATTTTTTTCTATAAAAAATAAAATAATACATAATTTATTTTTGATAAAAAATTGAGGCCCTGAA
ATTGGAGGCCTAAGACATGTGCCTTATTTTTATAAACATTGAGCCGACACTG
>CP055237.1:48738494-48738931_S._tuberosum_cult._Solyntus_chr_4
GGGCCTCAAATTTTTACCAAAAATAGATTATGTATTAATTTATTTATAGAAAAATTATTTATTTATGATAAATATATATA
TATTTTTAAATTATTATTATTTTATTCTCCTTCACCTCAATCAAATAGAAGAAATCAAGAAAACATTGTTTTGTCTCTTC
ACTAACACTCACATTATTATTTTTTAAACCACTTTTATACTCTATGATAAGTTAGAATAACACTATGTCAAAAATGTGAA
TTAATAGTAAAAATGTGTTGAATAAAGTGAATTGCAGCCTGTCTAGATTGCCTTTTATGTGTTTTTAAACCAAAAATAAA
ATAAAATTATAAGTAGTTTTGTCAACTTAATACTTATATAATAATGTTAACAATCATATAATAATTTCCTTAATTAAAAA
TATTTTAGGCCTCTAATTAAAATTTCGCTTTAAGCCTC
>CP046700.1:2990391-2990921_S._tuberosum_cult._MSH/14-112_chr_7
GCAGTGCCGGCTCAATGCTTATAAAAATTAGGCATATGCCTTAGGCCCCCAATTTTAGGGGCCTATAATTTTTACCACGA
TAAATTATGTGTTAATTGTTTTTATAGAAAAATTAATTATCTAAAACAAATGTATTTTTCTTTAAAAAATATATATTATT
TTATTCTCCTTAACTTCAATCAAATAGAAGAARTCAAGAAAAAYGTTGTTTTGTCTTCTTACATTYTCTTCACTAACTCT
CGCGTTRTAATTTTCTAGACCCCTTTTATACTATATGTAAGTTAGAGCTCTATCAAAAATATGAATCAATAGTAAAAATC
ATRTTTTGGATAAAGTGAATTACAAGCCTGTTTAGATTGACTTATTTCATGTGTTTTTAAAYCAATAGAAAAAAGGTTTA
TAAGCARTTTGTCAACTTATTACTTATAGAATAATGTTAACAATTTATATAATAATTGCCTCAGCTAAAAGATTTTAGGC
CTTTAATTAAAATTTCGCTTTAGGCCTCTAAGTGCGTTGAGCCGCCCTTGC
>CP046700.1:40336374-40336914_S._tuberosum_cult._MSH/14-112_chr_7
CAGGGGCGGCTCAACGTACTTGGAGGCCTAAAGCGAAATTTCAATTAAAGGCCTAAAATCTTTTAGCTAGCAATTATTAT
ATAACTTGTTAACATTATTCTATAAGTAATAAGTTGACAAAACAGCTTATAAGCTTCTTCTTTTTCTTTTTTTTTTTGAT
TTAAAAACACATAAAATAAGTCAATCTAAACAGGCTTGTAATTCACTTTATCCAAAACATGATTTTTACTATTTATTCAT
ATTTTTTATAGAGCTCTAACTTACCTATAGTATAAAAGGAGTCTAGAAAATTACAGTGCGAGAGTTAGTGAAGAGAATGT
AAGAAGACGAAACAAATTTTTCTCGACTTCTTCTATTTATTGAGGTTAAGGTGAATAAAATAATATATATATTTTTTAAG
AAAAATATATTTATCTTAGATAATTATTTTTTTCTATAAAAAAAATTAACACATAATTTATTGTGGTAAAAATTAGAGGC
CCCCTAAAATTGGGGGCCTAAGGCATATGCCTAATTTTTATAAGCATTGAGCCGGCACTGC
>CP055242.1:68657931-68658462_S._tuberosum_cult._Solyntus_chr_9
GCAGTGCCGGCTCAATGCTTATAAAAATTAGGCATATGCCTTAGGCCCCCAATTTTAGGGGGCCTCTAATTTTTACCGCA
ATAAATTATGTGTTAATTTTTTTTATAGAAAAAAATAATTATCTAAGATAAATATATTTTTCTTAAAAAATATATATATT
ATTTTATTCTCCTTAACCTCAATAAATAAAAGAAATCAAGAAAAATGTTTTGTCTTCTTACATTCTCTTCACTAACTCTC
GCATTGTAATTTTCTAGATCCCTTTTATACTATATGTAAGTTAGAGCTCTATAAAAAATATGAATCAATAGTAAATATCA
TGTTTTGGATAAAGTGAATTACAAGCCCGTTTAGATTGACTTATTTTATGTGTTTTTAAATCAAAAAAAGAAGAAGAAGC
TTATAAGCAGTTTTGTCAACTTATTACTTATAGAATAATGTTAACAATTTATATAATAATTGCTAGCTAAAAAATTTTAG
GCCTTTAATTGAAATTTCGCTTTAGGCCTCCAAGTACGTTGAGCCGCCCCTG
>CP055242.1:8183518-8184072_S._tuberosum_cult._Solyntus_chr_9
CAGTACCGGCTCAATGCTTATAAAAATTAGGCATATGCCTTAGGCCCCCAATTTTAGGGGGCCTCAAATTTTTACCAATA
ATAAATTATGTGTTAATTTTTTTTATAGAAAAAATTAATTATTTAAGATAAATGTATTTTTCATATATATATATATATAT
ATATATATATATATATATATATATAATTTTATTCTCCTTAACCTAAATCAAATAGAAGAAATCAAGAAAAATGTTGTTTT
GTCTTTTTACAATCTCTTCACTAACTCTCGCGTTATAATTTTCTAGACCCCTTTTATACTCTATGTAAGTTAGAGCTCTA
TCAAAAATATGAATCAATAGTAAAAATCATGTGTTGGATAAAGCAAATTACAAGCCTGTTTAGATTGACTTATTTTATGT
GTTTTTAAATAAAAAAGAAGTTTATAAGCAGTTTTGTCAACTTATTACTTATAGAATAATGTTAACAATTTATATAATAA
TTGCCTCAGCTAAAAGATTTTAGGTCTTTAATTTAAATTTCGCTTTAGGCCTCCAAGTACGTTGAGCCGCCCCTG
>CP055242.1:68662245-68662774_S._tuberosum_cult._Solyntus_chr_9
AGGGGCGGCTCAACGTACTTGGAGGCCTAAAGCGAAATTTCAATTAAAGGCCTAAAATTTTTTAGCTAGCAATTATTATA
TAAATTGTTAACATTATTCTATAAGTAATAAGTTGACAAAACTGCTTATAAGCTTCTTCTTCTTTTTTTGATTTAAAAAC
ACATAAAATAAGTCAATCTAAACGGGCTTGTAATTCACTTTATCCAAAACATGATATTTACTATTGATTCATAATTTTTA
TAGAGCTCTAACTTACATATAGTATAAAAGGGATCTAGAAAATTACAATGCGAGAGTTAGTGAAGAGAATGTAAGAAGAC
AAAACATTTTTCTTGATTTCTTTTATTTATTGAGGTTAAGGAGAATAAAATAATATATATATTTTTTAAGAAAAATATAT
TTATCTTAGATAATTATTTTTTTCTATAAAAAAAATTAACACATAATTTATTGCGGTAAAAATTAGAGGCCCCCTAAAAT
TGGGGGCCTAAGGCATATGCCTAATTTTTATAAGCATTGAGCCGACACTG
>CP055242.1:67723990-67724528_S._tuberosum_cult._Solyntus_chr_9
GCAGTGCCGGCTCAATGCTTATAAAAATTAGGCATATGCCTTAGGCCCCCAATTTTAGGGGGCCTCTAATTTTTACCACA
ATAAATTATGTGTTAATTTTTTTTATAGAAAAAAATAATTATCTAAGATAAATATATTTTTCTTAAAAAATATATATATT
ATTTTATTCACCTTAACCTCAATAAATAGAAGAAGTCAAGAAAAATTTGTTTCGTCTTCTTACATTCTCTTCACTAACTC
TCGCCACTGTAATTTTCTAGACTCCTTTTATACTATAGGTAAGTTAGAGCTCTATAAAAAATATGAATAAATAGTAAAAA
TCATGTTTTGGATAAAGTGAATTACAAGCCTGTTTAGATTGACTTATTTTATGTGTTTTTAAATCAAAAAAAAGAAAAAG
AAGAAGCTTATAAGCTGTTTTGTCAACGTATTACTTATAGAATAATGTTAACAAGTTATATCATAATTGCTAGCTAAAAG
ATTTTAGGCCTTTAATTGAAATTTCGCTTTAGGCCTCCAAGTACGTTGAGCCGCCCCTG
>CP055242.1:26111718-26112228_S._tuberosum_cult._Solyntus_chr_9
CAGGGGCGGCTCAACGTACTTGGAGGCCTAAAGCGAAATTTCAATTAAAGGCCTAAAATCTTTTAGCTGAGGCAATTATT
ATATAAATTGTTAACATTATTCTATAAGTAATAAATTGACAAAACTGCTTATAAACCTTTTTTTTGTTTAAAAATACATG
AAATAAGTCAATCTAAATAGGCTTGTAATTCACTTTATCCAAAACATGATTTTTTACTATTGATTCATATTTTTGATAGA
GCTCTAACTTACACATAGTATAAAAGGGGTCTAGAAAATTACAACGCGAGAGTTAGTGAAGAGAATTTAAGAAGACAAAA
CAACATTTTTCTTGATTTCTTCTATTTGATTGAGGTTAAGGAGAATAAAATAATATATATATATTTTTTAAAATACATTT
GTTTTAGATGATTAATTTTTCTATAAAAAAATTAACACATAATTTATCGTGGTAAAAATTAGAGGCCCCTAAGGCATATG
CCTAATTTTTATAAGCATTGAGCCGGCACTG
>CP046693.1:44563040-44563575_S._tuberosum_cult._MSH/14-112_chr_9
CAGTGCCAGCTCAATGCTTATAAAAATTAGGCATATGCCTTAGGCCCCCAATTTTAGGGGGCCTCTAATTTTTACCACGA
TAAATTATGTGTTAATTGTTTTTATAGAAAAATTAATCATCTAAAACAAATGTATTTTAAAAAAATATATATATATATTA
TTTTATTCTCCTTAACCTCAATCAAATAGAAGAAATCAAGAAAAATGTTGTTTTGTCTTCTTAAATTCTCTTCACTAACT
CTCGCGTTCGCGTTGTAATTTTCTAGACCCCTTTTATACTATGTGTAAGTTAGAGCTCTATCAAAAATATGAATCAATAG
TAAAAWATCATGTTTTGGATAAAGTGAATTACAAGCCTRTTTAGATTGACTTATTTCATGTATTTTTAAACAAAAAAAAG
GTTTATAAGCAGTTTTGTCAAYTTATTACTTATAGAATAATGTTAACAATTTATATAATAATTGCCTCAGCTAAAAGATT
TTAGGCCTTTAATTGAAATTTCGCTTTAGGCCTCCAAGTACGTTGAGCCGCCCCTG
>CP046693.1:48964053-48964582_S._tuberosum_cult._MSH/14-112_chr_9
CAGRGGCGGCTCAACGTACTTGGAGGCCTAAAGCGAAATTTCAATTAAAGGTAAAATCTTTTAGTTGAGGCAATTATTAT
ATAAATTGTTAACATTATTCTATAAGTAATAAGTTGACAAACTGCTTATAAACCTTTTTTTTATTGGTTTAAAAACACAT
KAAATAAGTYAATCTAAACAGRCTTGTAATTCACTTTATCCAAAACATGATTTTTACTATTGATTCATATTTTTRRTAGA
GCTCTAACTTACATATAGTATAAAAAGGGTCTAGAAAATTAYAACGCGAGAGTTAKTGAAGAGAATGTAAGAAGACAAAA
CAACTATTTTTCTTGATTTCTTCTATTTGATTGAGGTTAAGGAGAATAAAATAATATATATTTTTTAAAAAAAAATACAT
TTGCTTTAGATAATTAATTTTTTCTATAAAAACAATTAACACATAATTTATCGTGGTAAAAATTAGAGGCCCCCTAAAAT
TGGGGGCTAAGGCATATGCCTAATTTTTATAAGCATTGAGCCGGCACTGC
>CP046693.1:47943347-47943886_S._tuberosum_cult._MSH/14-112_chr_9
CAGGGGCGGCTCAACGTACTTGGAGGCCTAAAGCGAAATTTCAATTAAAGGCCTAAAATCTTTTAGCTAGCAATTATTAT
ATAACTTGTTAACATTATTCTATAAGTAATAAGTTGACAAAACAGCTTATAAGCTTCTTCTTTTTCTTTTTTTTTTTGAT
TTAAAAACACATAAAATAAGTCAATCTAAACAGGCTTGTAATTCACTTTATCCAAAACATGATTTTTACTATTTATTCAT
ATTTTTTATAGAGCTCTAACTTACCTATAGTATAAAAGGAGTCTAGAAAATTACAGTGCGAGAGTTAGTGAAGAGAATGT
AAGAAGACGAAACAAATTTTTCTCGACATCTTCTATTTATTGAGGTTAAGGTGAATAAAATAATATATATATTTTTTAAG
AAAAATATATTTATCTTAGATAATTATTTTTTTCTATAAAAAAAATTAACACATAATTTATTGTGGTAAAAATTAGAGGC
CCCCTAAAATTGGGGGCCTAAGGCATATGCCTAATTTTTATAAGCATTGAGCCGGCACTG
>CP046693.1:5318193-5318719_S._tuberosum_cult._MSH/14-112_chr_9
AGTGMCGACTCAATGCTTATAAAAAAATTAGGCATATGCCKTAGTCYCCCAATTTTAGRGGGCCTCTAATTTTTACCACA
ATAAATTATGTGTTAATTTTTTTATAGAAAAAATWAATTATCTAAGATAAATGYATTTTTCTTAAAAAATATATATATAT
TATTTTATTCTCCTTAACCTCAATCAAATARAAGAAATNAAGAARAATGTTGTTTTGTCTTCTTRCATTCTCTTCACTAA
CTCTYGCATTGTAATTTTCTAGACCYCTTTTATACTATATGTAAGTTACAACTCTATCAAAAATATGAATCAATAGTAAA
AATCATGTTTTGGATAAMGTGAATTACAAGCYTGTTTAGATTGACTTATTTTATGTGTTTTTAAACAAAAAGAAGAAGAA
GCTTATAAGCAGTTTTGTCAACTTATTACTTRNAGAATAATGTTAAMAATTTATATAATAATTGCTAGCTAAAAGATTTT
AGRCSTTTAATTAAAAAATTTCTTTAGGCCTCCAARTACRTTGAGCC
>CP055244.1:9232477-9233007_S._tuberosum_cult._Solyntus_chr_11
GGGCGGCTCAATGTACCTGGAGGCCTAAAGCGAAATTTCAATTAAAGGCCTAAATTTTTTTAGTTGAGGCAATTATTATA
TAAATTGTTAACATTATTCTATAAGTAATAAGTTGACAAAACTGCTTATAAACTTTTTTTTTGTTTAAAAACACATGAAA
TAAGTCAATCTGAACAGGCTTGTAATTCACTTTATCCAAAACATGATTTTTACTATTGATTCATATTTTTGATAGAGCTC
TAACTTACATATAGTATAAAAAGGGTCTAGAAAATTACAACGCGAGAGTTAGTGAAGAGAATGTAAGAAAACAAAACAAC
ATTTTTCTTGATTTCTTCTATTTGATTGAGATTAAGAAGAATAAAATAATATATATTTTTTAAAGAAAAATACATTTGTT
TTAGATAATTAATTTTTTCTATAAAAACAATTAACACATAATTTATCGTGGTGAAAATTAAAGGCTCTCTAAAATTGGAG
GCCTAAGGCATATGCCTAACTTTTATAAGCATTGAGCCGGCACTTAGGTTA
>CP046694.1:57071489-57072019_S._tuberosum_cult._MSH/14-112_chr_10
CAGGGGTGGCTCAACGTACTTGGAGGCCTAAAGCGAAATTTCAATTAAAGGCCTAAAATTTTTTAGCTAGCAATTRTTAT
ATAAATTGTTAACATTATTCTATAAGTAATAAGTTGACAAAACTGCTTATAAGCTTCTTCTTCTTTTTTTGATTTAAAAA
CACATAAAATAAGTCAATCTAAACRGGCTTGTAAYTCACTTTATCCAAAACATGATATTTACTATTGATTCATATTTTTT
ATAGAGCTCTAACTTACATATAGTATAAAAGGGRTCTAGAAAATTACAATGCGAGAGTTAGTGAAGAGAATGTAAGAAGA
CCAAACATTTTTCTTGATTTCTTTTATTTATTGAGGTTAAGGAGAATAAAATAATATATATATTTTTTAAGAAAAATATA
TTTATCKTAGATAATTATTTTTTTCTATAAAAAAATTAACACATAATTTATTGCGGTAAAAATTAGAGGCCCCCTAAAAT
TGGGGGCCTAAGGCATATGCCTAATTTTTATAAGCATTGAGCCGGCACTGC
>CP046694.1:40868284-40868667_S._tuberosum_cult._MSH/14-112_chr_10
ATAAATATATTATTTTATTCTCCTTAACCTCAATCAAATAGAAGAAATTAAGAAAAATGTTGTTTTGTCTTCTTACACTC
TCTTCACTAACTCTCGCGTTGTAATTTTCTAGGCCCCTTTTAGACTCTATGTAAGTTAGAGCTCTATTAAAAATATGAAT
CAATAGTAAAAATCATGTGTTGGATAAAGCGAATTACAAGCCTGTTTAGATTGACTTATTTTATGTGCTTTTAAAATTAA
AAAAAAGTTTATAAGCAGTTTTTGTCAACTTATTACTTATAAAATAATATTAACAATTTTATATAATAATTGCCTCAGCT
AAAAGATTTTAGGCCTTTAATTTAAATTTTGCTTTAGGCCTCCAAGTACGTTGAGCCGCCCCTG
>CP046691.1:7396761-7397281_S._tuberosum_cult._MSH/14-112_chr_11
GGCGGCTCAACGYACTTGGAGGYCTAAAGCGAAATTTCAATTAAAGGCCTAAAATCTTTTAGCTAGCAATTATTATATAA
ATTGTTAACATTATTCTATAAGTAATAAGTTGAYAAAACTGCTTATAAGCTTCTTCTTTTTTGGTTTAAAAACACATAAA
ATAAGTCAATCTAAACAGRCTTGTRATTCACTTTATCCAAAACATGATTTTTASTMTTGATTCATATTTTTGATAGAGCT
CTAACTTACRTATAGYATAAAAGGGGTCTAGAAAATTACAATGCGAGAGTTAGTGAAGAGAATGTAARAAGACAAAACAA
CATTTTTYTTRATTTCTTCTATTTGATTGAGGTTAAGGAGAATAAAATAATATATATWTTTTTAAGAAAAATACTTTCTT
AGATAAWTAATTTTTTCTAYAAAAAAAATTAACACATAATTTATTGTGGTAAAATTAGAGGCCCCTAAAATTGGGGGCTA
AGGCATATGCCTAATTTTTATAAGTATTGAGCCGCCACTGC
>CP046691.1:42307672-42308048_S._tuberosum_cult._MSH/14-112_chr_11
ATTCACCTTAACCTCAATAAATAGAAGAAGTCGAGAAAAATTTGTTTCGTCTTCTTACATTCTCTTCACTAACTCTCGCA
CTGTAATTTTCTAGACTCCTTTTATACTATAGGTAAGTTAGAGCTCTATAAAAAATATGAATAAATAGTAAAAATCATGT
TTTGGATAAAGTGAATTACAAACCTGTTTAGATTGACTTATTTTATGTGTTTTTAAATAAAAAAAAAAAAGAAAAAAAAG
AAGCTTATAAGCTGTTTTGTCAACTTATTACTTATAGAATAATGTTAACAAGTTATATAATAATTGCTAGCTAAAAGATT
TTAGGCCTTTAATTGAAATTTCACTTTAGGCCTCCAAGTACGTTGAGCCGCCCCTGC
>CP055235.1:17550733-17551281_S._tuberosum_cult._Solyntus_chr_2
CAGTGCCGGCTCAATGCTTATAAAAATTAGGCATATGCCTTAGGCCCCCAATTTTAGGGGGCCTCTAATTTTTACCGCGA
TAAATTATGTGTTAATTGTTTTTATAGAAAAAATTAATCATCTAAAACAAATGTATTTTTTAAAAATGTATTTTTCTTTA
AAAATATATATATTAATTTATTCTTCTTAACCTCAATCAAATAGAAGAAATCAAGAAAAATGTTATTTTGTCTTCTTACA
TTCTCTTCACTAACTCTCGCGTTGTAATTTTCTAGACCCCTTTTATACTATATGTAAGTTAGAGCTCTATCAAAAATATG
AATCAATAGTAAAAAATCATGTATTGGATAAAGTGAATTACAAGCCTGTTTAGATTGACTTATTTCATGTATTTTTAAAC
AAAAAAAAAGGGGTTTATAAGCAGTTTTGTCAACTTATTACTTATAGAATAATGTTAACAATTTATATAATAATTGCCTC
AGCTAAAAGATTTTAGGCCTTTAATTGAAATTTCGCTTTAGGCCTCCAAGTATGTTGAGCCGCCCCTGC
>CP055235.1:16979667-16980175_S._tuberosum_cult._Solyntus_chr_2
CGGAGTACCGGCTCAATGCTTATAAAAATTAGGCATATGCCTTAGCCCTCAGGGACCTCAAATTTTTACCAATAATAAAT
TATTTGTTAATTTTTTTTATAGAAAAAATTAATTATTTAAGATAAATGTATTTTTCATATATATATATATATAAAATTTT
ATTCTCCTTAACCTAAATCAAATAGAAGAAATCAAGAAAAATGTTGTTTTGTCTTCTTACAATCTCTTCACTAACTCTCG
CGTTGTAATTTTCTAGACCCCTTTTATACTCTATGTAAGTTAGAGCTCTATCAAAAATATGAATCAATAGTAAAAATCAT
GTGTTGGATAAAGCAAATTACAAGCCTGTTTAGATTGACTTATTTTATGTGTTTTTAAATAAAAAAGAAGTTCATAAGCA
GTTTTGTCAACTTATTACTTATAGAATAATGTTAACAATCTCAGCTAAAAGATTTTAGGCCTTTAATTTAAATTTCGCTT
TAGGCCTCCAAGTACGTTGAGCCGCCCCT
>CP055235.1:23871922-23872460_S._tuberosum_cult._Solyntus_chr_2
CAGGGGCGGCTTAACAGATTTGAAGACCTAAAGCGAAATTTCAATTAGAGGCCTAAATTTTTTTAAATGAGGCAATTATT
ATATGAATTGTTAACATTATTCTATAAGTGTTAAGTTGACAAAATTGCTTATAAACTTTTTTTTGGTTTAAAAACACATA
AAATAAGTCAATCTAGAGAGGCTTGCAGTTTACTTTATTCAACACATTTTTACTATTGATTTAATATATTTTTGATAGAG
TATTATTCTAACTTATCATAGAGTATAAAAGGGGTTTAAAAAATAATAATGTGACTGTTAGCGAAAAGAAGGTAAGAAGA
CAAAACAAAGTTTTCTTGATTTCTTCTATTTGATTGAGGTTAAGGAGAATAAAATAATATGATTTTTTTTATAAAAGAGA
TACATTTATCATAATTAATTTTATTTTTTTTATAAAAAATAAAATAATACATAATTTATTTTTGGTAAAAAATTGAGGCC
CCCTGAAATTGGGGGCCTAAGGCATGTGCCTTATTTTTATAAACATTGAGCCGGCACTG
>CP046683.1:57071321-57071851_S._tuberosum_cult._P8_chr_10
CAGGGGTGGCTCAACGTACTTGGAGGCCTAAAGCGAAATTTCAATTAAAGGCCTAAAATTTTTTAGCTAGCAATTGTTAT
ATAAATTGTTAACATTATTCTATAAGTAATAAGTTGACAAAACTGCTTATAAGCTTCTTCTTCTTTTTTTGATTTAAAAA
CACATAAAATAAGTCAATCTAAACAGGCTTGTAACTCACTTTATCCAAAACATGATATTTACTATTGATTCATATTTTTT
ATAGAGCTCTAACTTACATATAGTATAAAAGGGGTCTAGAAAATTACAATGCGAGAGTTAGTGAAGAGAATGTAAGAAGA
CCAAACATTTTTCTTGATTTCTTTTATTTATTGAGGTTAAGGAGAATAAAATAATATATATATTTTTTAAGAAAAATATA
TTTATCGTAGATAATTATTTTTTTCTATAAAAAAATTRACAYATAATTTATTGCGGTAAAAATTAGAGGCCCCCTAAAAT
TGGGGGCCTAAGGCATATGCCTAATTTTTATAAGCATTGAGCCGGCACTGC
>CP046683.1:40868152-40868535_S._tuberosum_cult._P8_chr_10
ATAWATATATTATTTTATTCTCCTTAACCTCAATCAAATAGAAGAAATTAAGAAAAATGTTGTTTTGTCTTCTTACACTC
TCTTCACTAACTCTCGCGTTGTAATTTTCTAGGCCCCTTTTAKACTCTATGTAAGTTAGAGCTCTATYAAAAATATGAAT
CAATAGTAAAAATCATGTGTTGGATAAAGCGAATTACAAGCCTGTTTAGATTGACTTATTTTATGTGCTTTTAAAATTAA
AAAAAAGTTTATAAGCAGTTTTTGTCAACTTATTACTTATAAAATAATATTAACAATTTTATATAATAATTGCCTCAGCT
AAAAGATTTTAGGCCTTTAATTTAAATTTTGCTTTAGGCCTCCAAGTACGTTGAGCCGCCCCTG
>CP046689.1:40335785-40336325_S._tuberosum_cult._P8_chr_7
CAGGGGCGGCTCAACGTACTTGGAGGCCTAAAGCGAAATTTCAATTAAAGGCCTAAAATCTTTTAGCTAGCAATTATTAT
ATAACTTGTTAACATTATTCTATAAGTAATAAGTTGACAAAACAGCTTATAAGCTTCTTCTTTTTCTTTTTTTTTTTGAT
TTAAAAACACATAAAATAAGTCAATCTAAACAGGCTTGTAATTCACTTTATCCAAAACATGATTTTTACTATTTATTCAT
ATTTTTTATAGAGCTCTAACTTACCTATAGTATAAAAGGAGTCTAGAAAATTACAGTGCGAGAGTTAGTGAAGAGAATGT
AAGAAGACGAAACAAATTTTTCTCGACTTCTTCTATTTATTGAGGTTAAGGTGAATAAAATAATATATATATTTTTTAAG
AAAAATATATTTATCTTAGATAATTATTTTTTTCTATAAAAAAAATTAACACATAATTTATTGTGGTAAAAATTAGAGGC
CCCCTAAAATTGGGGGCCTAAGGCATATGCCTAATTTTTATAAGCATTGAGCCGGCACTGC
>CP055239.1:54244882-54245420_S._tuberosum_cult._Solyntus_chr_6
CAGGGGCGGCTCAACGTACTTGGAGGCCTAAAGCGAAATTTCAATTAAAGGCCTAAAATCTTTTAGCTAGCAATTATTAT
ATAACTTGTTAACATTATTCTATAAGTAATAAGTTGACAAAACAGCTTATAAGCTTCTTCTTTTTCTTTTTCTTTTTATT
TAAAAACACATAAAATAAGTCAATCTAAACAGGCTTGTAATTCACTTTATCCAAAACATGATTTTTACTATTTATTCATA
TTTTTTATAGAGCTCTATCTTACCTATAGTATAAAAGGAGTCTAGAAAATTACAGTGCGAGAGTTAGTGAAGAGAATGTA
AGAAGACGAAACAAATTTTTCTCGACTTCTTCTATTTATTGAGGTTAAGGTGAATAAAATAATATATATATTTTTTAAGA
AAAATATATTTATCTTAGATAATTATTTTTTTCTATAAAAAAAATTAACACATAATTTATTGTGGTAAAAATTAGAGGCC
CCCTAAAATTGGGGGCCTAAGGCATATGCCTAATTTTTATAAGCATTGAGCCGGCACTG
>HG975441.1:39867955-39868411_Solanum_pennellii_chromosome_ch02,_complete_genome
GCAGTGCCGGCTCAATGCTTATAAAGCACATGCCTTAGGCCCCCAATTTTAGGGGCCTCATTTTTTTTAC
CAAAAACTAATTATGTGTTAATTTTTTATAGAAAACATTAGTTATTTATGATAAATGTATCTTTTTTATA
AAAAAAAATTATATTATTTATTCTCCTTAACCTCAATCAAATAGAAGAAATCAAGAAAAAGTTGTTTGTC
TTCTTACATTTTTTTCCGCTAAAATTTATATTATTATTTTTTAAACCCTTTTTTACTCTATTTTAAGTTA
CAATAGTACTCTGTCAAAAATATAAATTAATAGTAAAAGTGTGTTGAATAAAGTTAATTGATTATCTAGA
TTGACCTTTTTATGTGTTTTTAAACCAAAAAAAATTTATAAATAATTTTATCTAACTTAAAACTTATAGA
ATAATGTTAATAATTCATATAATTGTCTCATTTAAAA
>CP023758.1:36719066-36719460_Solanum_lycopersicum_cultivar_I-3_chromosome_2
TTTTTTACCAAAAATTAATTATGTGTTAGTTTTTTATAGAAAACATTAGTTGTTTATGATAAATGTATCTTTTTTTTTTA
GAAAAAAAAACTACATTATTTATTCTCCTTAACCTCAATCAAATAGAAGAAATCATGAAAAAGTCGTTTGTCTTGTTACA
TTTTTTTCCGCTAAAATTCATATTATTATTTTTTAAATCCTTTTTTACGTTATGTTAAGTTACAATAGTACTTTGTTAAA
AATTAAATTAATAGTAAAAGTGTGTTGAATAAAGTTAATTGATCTAGATTGACCTTTTTATGTGTTTTTAAATCAAAAAA
AATTATACGCAATTTTATCTAACTTAAAACTTATAGAATAATGTTAATAATTCATATAATAATTGCCTCATTTAA
>HG975514.1:31296804-31297200_Solanum_lycopersicum_chromosome_ch02,_complete genome
TTTTTTACCAAAAATTAATTATGTGTTAGTTTTTTATAGAAAACATTAGTTGTTTATGATAAATGTATCTTTTTTTTTTA
GAAAAAAAAAACTACATTATTTATTCTCCTTAACCTCAATCAAATAGAAGAAATCATGAAAAAGTCGTTTGTCTTGTTAC
ATTTTTTTCCGGCTAAAATTCATATTATTATTTTTTAAATCCTTTTTTACGTTATGTTAAGTTACAATAGTACTTTGTTA
AAAAATAAATTAATAGTAAAAGTGTGTTGAATAAAGTTAATTGATCTAGATTGACCTTTTTATGTGTTTTTAAACCAAAA
AAAATTATACGTAATTTTGTCTAACTTAAAACTTATAGAATAATGTTAATAATTCATATAATAATTGCCTCATTTAA
>CP023768.1:2305763-2306180_Solanum_lycopersicum_cultivar_I-3_chromosome_12
CAGTGCTGGCTCAATGCTTATAAATGTAAGGCACATGCCTTGGGCCCCCAATTTTAGGGGGCCTCAATTTTTTATCAAAA
ATAAATTAAGTGTTAATTTTTTATAGAAAAAATAATTATTTATGATAAATGTATTATTTTATATATTAAAAAATTATTTA
GTCTCCTTAACCTCAATCAAATTGAAGAAGTCAAGAAAGCGTTGTTTGTCTTTTTACATTTTATTTTTTTTTTGCTAAAA
TTCACATTATTATATTTTAAACCTCCTTTATACTACTCTATGTTAAGTTACGATAATACTCTGTCAAAAATATAAATTAA
TAGTAAAATGTGTTAAATAAAATGAATTGTCTGTCTAGATTGACCTTTCTCGGTGTTTCTAAATCAAAAAGGTTTATAAG
CAATTTTATCAAACTTAA
>HG975524.1:2305796-2306213_Solanum_lycopersicum_chromosome_ch12,_complete_genome
CAGTGCTGGCTCAATGCTTATAAATGTAAGGCACATGCCTTGGGCCCCCAATTTTAGGGGGCCTCAATTTTTTATCAAAA
ATAAATTAAGTGTTAATTTTTTATAGAAAAAATAATTATTTATGATAAATGTATTATTTTATATATTAAAAAATTATTTA
GTCTCCTTAACCTCAATCAAATTGAAGAAGTCAAGAAAGCGTTGTTTGTCTTTTTACATTTTATTTTTTTTTTGCTAAAA
TTCACATTATTATATTTTAAACCTCCTTTATACTACTCTATGTTAAGTTACGATAATACTCTGTCAAAAATATAAATTAA
TAGTAAAATGTGTTAAATAAAATGAATTGTCTGTCTAGATTGACCTTTCTCGGTGTTTCTAAATCAAAAAGGTTTATAAG
CAATTTTATCAAACTTAA
>CP023757.1:24700190-24700590_Solanum_lycopersicum_cultivar_I-3_chromosome_1
AGTGTCGGCTCAATGCTTCTTACAGTAAGGAACATGCCTTAGGCCCCCAATTTTAGGGGGCCTCAATTTTTCCATAAAAA
TAATTTTGTGTTAATTTTCATAGAAATAAATAATTTTTTATGATAAATGTATCATTTTTATAAAAGAAAATTTATGTGTT
CTCCTTAACCACAATCACGTAGAAGAAAAAAAGAAACTGTTGTTTGTTTTCTTACAATCTTTTCGCTTAAACTCATATTA
TTATATTTTAAATCCCCTTTATACTCTATGTTAAGTTATAATAATACTCTGTCAAAAATATAAATTTATAATAAAAATGT
GTTGAATAAAGTGAATTGCATGTCTAGATTGACCCTTTTTATGTGTTTCTAAACCATAAAGAGTGTATAATTAATTTTAT
C
>HG975513.1:24700192-24700592_Solanum_lycopersicum_chromosome_ch01,_complete_genome
AGTGTCGGCTCAATGCTTCTTACAGTAAGGAACATGCCTTAGGCCCCCAATTTTAGGGGGCCTCAATTTTTCCATAAAAA
TAATTTTGTGTTAATTTTCATAGAAATAAATAATTTTTTATGATAAATGTATCATTTTTATAAAAGAAAATTTATGTGTT
CTCCTTAACCACAATCACGTAGAAGAAAAAAAGAAACTGTTGTTTGTTTTCTTACAATCTTTTCGCTTAAACTCATATTA
TTATATTTTAAATCCCCTTTATACTCTATGTTAAGTTATAATAATACTCTGTCAAAAATATAAATTTATAATAAAAATGT
GTTGAATAAAGTGAATTGCATGTCTAGATTGACCCTTTTTATGTGTTTCTAAACCATAAAGAGTGTATAATTAATTTTAT
C
>AC246240.4:71771-72171_Solanum_lycopersicum_strain_Heinz_1706_chromosome_1_clone_hba-29p7
AGTGTCGGCTCAATGCTTCTTACAGTAAGGAACATGCCTTAGGCCCCCAATTTTAGGGGGCCTCAATTTTTCCATAAAAA
TAATTTTGTGTTAATTTTCATAGAAATAAATAATTTTTTATGATAAATGTATCATTTTTATAAAAGAAAATTTATGTGTT
CTCCTTAACCACAATCACGTAGAAGAAAAAAAGAAACTGTTGTTTGTTTTCTTACAATCTTTTCGCTTAAACTCATATTA
TTATATTTTAAATCCCCTTTATACTCTATGTTAAGTTATAATAATACTCTGTCAAAAATATAAATTTATAATAAAAATGT
GTTGAATAAAGTGAATTGCATGTCTAGATTGACCCTTTTTATGTGTTTCTAAACCATAAAGAGTGTATAATTAATTTTAT
Supplementary Figure 4b:
Sequence used to generate dot-plot on https://bioinfo.lifl.fr/yass/yass.php:
CAGGGGCGGCTCAACGTATTTGGAGGCCTAAAACAAAATTTAAATTAAAGGCCTAAAATCTTTTAGCTGAGGCAATTATTAAATAAATTGTTAACATTATTCTATAAGTAATAAGTTGACAAAACTGCTTATAAACTTCTTTTTTTATTTAAAAGCACATAACATAAGTCAATCTAAACAGGCTTGTAATTCGCTTTATCCAACACATTAGTTTTACTATTGATTCATATTTTTGATAGAGCTCTAACTTACATAGAGTATAAAAGGGGTATAGAAAATTACAACGCGAGAGTAAGTGAAGAGAGTGTAAGAAGACAAAACAACGTTTTTCTTGATTTCTTCTATTTGATTGAGGTTAAGGAGAATAAAATAATATATATATGAAAAGTACATTTATCT…
